# Supplementary material for: Crystal structure of bis­(1,1,2,2-tetra­methyl­diphosphane-1,2-di­thione-κ2 S,S′)copper(I) tetra­fluorido­borate
Source: Acta Crystallogr E Crystallogr Commun. 2015 May 28;71(Pt 6):716–9. doi: 10.1107/S2056989015009913 (PMC4459368; doi:10.1107/S2056989015009913)
Supplement: Supplementary file 1 [file e-71-00716-sup1.cif]

##############################################################################
#                                                                            #
# This CIF contains the data in a paper accepted for publication in          #
# Acta Crystallographica Section E. It conforms to the requirements of       #
# Notes for Authors for Acta Crystallographica Section E, and has been       #
# peer reviewed under the auspices of the IUCr Commission on Journals.       #
#                                                                            #
# Full details of the Crystallographic Information File format               #
# are given in the paper "The Crystallographic Information File (CIF):       #
# a New Standard Archive File for Crystallography" by S. R. Hall, F. H.      #
# Allen and I. D. Brown [Acta Cryst. (1991), A47, 655-685].                  #
#                                                                            #
# The current version of the core CIF dictionary is obtainable from          #
# ftp://ftp.iucr.org/pub/cif_core.dic.                                       #
#                                                                            #
# Software is freely available for graphical display of the structure(s)     #
# in this CIF. For information consult the CIF software page                 #
# http://www.iucr.org/resources/cif/software.                                #
#                                                                            #
# This file may be used for bona fide research purposes within the           #
# scientific community so long as proper attribution is given to the journal # 
# article from which it was obtained.                                        #
#                                                                            #
##############################################################################
data_I
_database_code_depnum_ccdc_archive 'CCDC 1402327'
_audit_creation_method     SHELXL-97
_journal_date_recd_electronic     2015-03-19
_journal_date_accepted     2015-05-22
_journal_name_full     'Acta Crystallographica, Section E'
_journal_year     2015
_journal_volume     71
_journal_issue      6
_journal_page_first     716
_journal_page_last     719
_journal_paper_category     GM
_journal_paper_doi     10.1107/S2056989015009913
_journal_coeditor_code     LH5755
_publ_contact_author_name     'Peter W. R. Corfield'
_publ_contact_author_address
; Department of Chemistry
 Fordham University
 441 East Fordham Road
 Bronx, NY 10458
 USA
;
_publ_contact_author_email     pcorfield@fordham.edu
_publ_contact_author_fax     '01(718)8174432'
_publ_contact_author_phone     '01(718)8174454'
_publ_section_title
;\
Crystal structure of
bis(1,1,2,2-tetramethyldiphosphane-1,2-dithione-\k^2^<i>S</i>,<i>S</i>')\
copper(I) tetrafluoridoborate
;
loop_
    _publ_author_name
    _publ_author_address
    'Corfield, Peter W. R.'
; Department of Chemistry
 Fordham University
 441 East Fordham Road
 Bronx, NY 10458
 USA
;
    'Seeler, Uwe'
; Department of Chemistry
 The Ohio State University
 Columbus, Ohio 43210
 USA
;
_publ_section_synopsis
;
In the title salt, [Cu(C~4~H~12~P~2~S~2~)~2~]BF~4~, both diphosphine disulfide
molecules bind to the Cu^I^ atom as chelating ligands <i>via</i> the S atoms,
forming a monovalent cation with a slightly distorted tetrahedral coordination
around the Cu^I^ atom. The ligand chelate rings are twisted in opposite
directions, with one in the \l and one in the \d configuration. In the
crystal, possible C---H...F hydrogen bonds may stabilize the orientation.
;
_chemical_name_systematic
;\
Bis(1,1,2,2-tetramethyldiphosphane-1,2-dithione-\
\k^2^<i>S</i>,<i>S</i>')copper(I) tetrafluoridoborate
;
_chemical_name_common
; bis(tetramethyldiphosphinedisulfide)copper(I) tetrafluoroborate
;
_chemical_formula_moiety     'C8 H24 Cu P4 S4 +, B F4 -'
_chemical_formula_sum     'C8 H24 B Cu F4 P4 S4'
_chemical_formula_iupac     '[Cu (C4 H12 P2 S2)2] B F4'
_chemical_formula_weight     522.74
_chemical_melting_point     ?
_symmetry_cell_setting     monoclinic
_symmetry_space_group_name_H-M     'P 21/c'
_symmetry_space_group_name_Hall     '-P 2ybc'
loop_
    _symmetry_equiv_pos_as_xyz
    'x, y, z'
    'x, -y+1/2, z+1/2'
    '-x, -y, -z'
    '-x, y-1/2, -z-1/2'
_cell_length_a     12.388(8)
_cell_length_b     14.903(10)
_cell_length_c     12.132(7)
_cell_angle_alpha     90.00
_cell_angle_beta     98.02(2)
_cell_angle_gamma     90.00
_cell_volume     2218(2)
_cell_formula_units_Z     4
_cell_measurement_reflns_used     12
_cell_measurement_theta_min     2.17
_cell_measurement_theta_max     29.37
_cell_measurement_temperature     298(2)
_exptl_crystal_description     'rod'
_exptl_crystal_colour     'white'
_exptl_crystal_size_max     .47
_exptl_crystal_size_mid     .29
_exptl_crystal_size_min     .25
_exptl_crystal_density_diffrn     1.566
_exptl_crystal_density_method     'not measured'
_exptl_crystal_F_000     1064
_exptl_absorpt_coefficient_mu     1.68
_exptl_absorpt_correction_type     gaussian
_exptl_absorpt_process_details
;
(Busing & Levy, 1957)
;
_exptl_absorpt_correction_T_min     0.590
_exptl_absorpt_correction_T_max     0.691
_exptl_special_details     ?
_diffrn_ambient_temperature     298(2)
_diffrn_radiation_type     MoK\a
_diffrn_radiation_wavelength     0.71070
_diffrn_radiation_source     'sealed X-ray tube'
_diffrn_radiation_monochromator     'oriented graphite 200 reflection'
_diffrn_measurement_device_type     'Picker 4-circle'
_diffrn_measurement_method     '\q/2\q scans'
_diffrn_reflns_number     6707
_diffrn_reflns_av_R_equivalents     0.0588
_diffrn_reflns_av_sigmaI/netI     0.0700
_diffrn_reflns_theta_min     2.15
_diffrn_reflns_theta_max     29.98
_diffrn_reflns_theta_full     29.98
_diffrn_measured_fraction_theta_max     0.998
_diffrn_measured_fraction_theta_full     0.998
_diffrn_reflns_limit_h_min     -17
_diffrn_reflns_limit_h_max     17
_diffrn_reflns_limit_k_min     0
_diffrn_reflns_limit_k_max     20
_diffrn_reflns_limit_l_min     0
_diffrn_reflns_limit_l_max     16
_diffrn_standards_number     18
_diffrn_standards_interval_count     400
_diffrn_standards_interval_time     ?
_diffrn_standards_decay_%     -1.60(10)
loop_
    _diffrn_standard_refln_index_h
    _diffrn_standard_refln_index_k
    _diffrn_standard_refln_index_l
    -2 0 2
    2 1 1
    0 1 4
    2 0 -2
    -2 1 -1
    0 1 -4
    6 2 5
    0 2 5
    0 6 2
    -6 2 -5
    0 2 -5
    0 6 -2
    0 2 3
    -3 0 6
    4 1 5
    0 2 -3
    3 0 -6
    -4 1 -5
_refine_special_details
;
Refinement of <i>F</i>^2^ against ALL reflections. The weighted <i>R</i>-factor
<i>wR</i> and goodness of fit <i>S</i> are based on <i>F</i>^2^, conventional
<i>R</i>-factors <i>R</i> are based on <i>F</i>, with <i>F</i> set to zero for
negative <i>F</i>^2^. The threshold expression of <i>F</i>^2^ >
\s(<i>F</i>^2^) is used only for calculating <i>R</i>-factors(gt) <i>etc</i>.
and is not relevant to the choice of reflections for refinement.
<i>R</i>-factors based on <i>F</i>^2^ are statistically about twice as large
as those based on <i>F</i>, and <i>R</i>-factors based on ALL data will be
even larger.
;
_reflns_number_total     6442
_reflns_number_gt     4223
_reflns_threshold_expression     I>2\s(I)
_refine_ls_structure_factor_coef     Fsqd
_refine_ls_matrix_type     full
_refine_ls_R_factor_all     0.0801
_refine_ls_R_factor_gt     0.0399
_refine_ls_wR_factor_gt     0.0891
_refine_ls_wR_factor_ref     0.1020
_refine_ls_goodness_of_fit_ref     1.066
_refine_ls_restrained_S_all     1.066
_refine_ls_number_reflns     6442
_refine_ls_number_parameters     207
_refine_ls_number_restraints     0
_refine_ls_hydrogen_treatment     constr
_refine_ls_weighting_scheme     calc
_refine_ls_weighting_details
                 'calc w=1/[\s^2^(Fo^2^)+(0.0000P)^2^] where P=(Fo^2^+2Fc^2^)/3'
_atom_sites_solution_hydrogens     geom
_atom_sites_solution_primary     heavy
_atom_sites_solution_secondary     vecmap
_refine_ls_shift/su_max     0.002
_refine_ls_shift/su_mean     0.000
_refine_diff_density_max     0.406
_refine_diff_density_min     -0.403
_refine_ls_extinction_method     none
loop_
    _atom_type_symbol
    _atom_type_description
    _atom_type_scat_dispersion_real
    _atom_type_scat_dispersion_imag
    _atom_type_scat_source
    'Cu' 'Cu' 0.3201 1.2651
                         'International Tables Vol C Tables 4.2.6.8 and 6.1.1.4'
    'S' 'S' 0.1246 0.1234
                         'International Tables Vol C Tables 4.2.6.8 and 6.1.1.4'
    'P' 'P' 0.1023 0.0942
                         'International Tables Vol C Tables 4.2.6.8 and 6.1.1.4'
    'F' 'F' 0.0171 0.0103
                         'International Tables Vol C Tables 4.2.6.8 and 6.1.1.4'
    'C' 'C' 0.0033 0.0016
                         'International Tables Vol C Tables 4.2.6.8 and 6.1.1.4'
    'B' 'B' 0.0013 0.0007
                         'International Tables Vol C Tables 4.2.6.8 and 6.1.1.4'
    'H' 'H' 0.0000 0.0000
                         'International Tables Vol C Tables 4.2.6.8 and 6.1.1.4'
_computing_data_collection
;
Corfield (1972)
;
_computing_cell_refinement
;
Corfield (1972)
;
_computing_data_reduction
;
data reduction followed procedures in Corfield <i>et al.</i> (1973)
with <i>p</i> = 0.05, with programs written by Corfield and by Graeme
Gainsford
;
_computing_structure_solution
;
local superposition program (Corfield, 1972)
;
_computing_structure_refinement
;
SHELXL97 (Sheldrick, 2008)
;
_computing_molecular_graphics
;
ORTEPIII (Burnett & Johnson, 1996)
;
_computing_publication_material
;
SHELXL97 (Sheldrick, 2008)
;
loop_
    _atom_site_type_symbol
    _atom_site_label
    _atom_site_fract_x
    _atom_site_fract_y
    _atom_site_fract_z
    _atom_site_U_iso_or_equiv
    _atom_site_adp_type
    _atom_site_calc_flag
    _atom_site_refinement_flags
    _atom_site_occupancy
    _atom_site_symmetry_multiplicity
    _atom_site_disorder_assembly
    _atom_site_disorder_group
    Cu Cu 0.21424(3) 0.38207(3) -0.01810(3) 0.05282(11) Uani d . 1 1 . .
    S S1 0.21067(6) 0.39393(6) 0.17147(6) 0.05262(19) Uani d . 1 1 . .
    P P2 0.36466(6) 0.41755(5) 0.22442(5) 0.04068(16) Uani d . 1 1 . .
    P P3 0.46401(5) 0.34297(5) 0.11535(6) 0.04064(16) Uani d . 1 1 . .
    S S4 0.40133(6) 0.36787(5) -0.03970(6) 0.05076(18) Uani d . 1 1 . .
    S S5 0.11541(7) 0.25250(5) -0.08606(6) 0.05343(19) Uani d . 1 1 . .
    P P6 0.00172(6) 0.31175(4) -0.19062(5) 0.04068(16) Uani d . 1 1 . .
    P P7 0.07818(6) 0.43287(4) -0.25232(5) 0.03898(15) Uani d . 1 1 . .
    S S8 0.13575(7) 0.50403(4) -0.12096(6) 0.04904(17) Uani d . 1 1 . .
    C C1 0.4022(3) 0.3827(2) 0.3663(2) 0.0736(10) Uani d . 1 1 . .
    H H1A 0.3808 0.3214 0.3743 0.088 Uiso calc R 1 1 . .
    H H1B 0.3661 0.4202 0.4143 0.088 Uiso calc R 1 1 . .
    H H1C 0.4797 0.3880 0.3862 0.088 Uiso calc R 1 1 . .
    C C2 0.4065(3) 0.5312(2) 0.2129(3) 0.0811(12) Uani d . 1 1 . .
    H H2A 0.3843 0.5520 0.1383 0.097 Uiso calc R 1 1 . .
    H H2B 0.4843 0.5350 0.2301 0.097 Uiso calc R 1 1 . .
    H H2C 0.3733 0.5678 0.2640 0.097 Uiso calc R 1 1 . .
    C C3 0.6038(2) 0.3765(2) 0.1469(3) 0.0691(9) Uani d . 1 1 . .
    H H3A 0.6103 0.4392 0.1310 0.083 Uiso calc R 1 1 . .
    H H3B 0.6473 0.3424 0.1024 0.083 Uiso calc R 1 1 . .
    H H3C 0.6288 0.3658 0.2243 0.083 Uiso calc R 1 1 . .
    C C4 0.4556(3) 0.2282(2) 0.1562(3) 0.0713(10) Uani d . 1 1 . .
    H H4A 0.3818 0.2076 0.1382 0.086 Uiso calc R 1 1 . .
    H H4B 0.4778 0.2230 0.2350 0.086 Uiso calc R 1 1 . .
    H H4C 0.5026 0.1924 0.1175 0.086 Uiso calc R 1 1 . .
    C C5 -0.0506(3) 0.2437(2) -0.3084(3) 0.0663(9) Uani d . 1 1 . .
    H H5A 0.0082 0.2259 -0.3474 0.080 Uiso calc R 1 1 . .
    H H5B -0.1030 0.2775 -0.3574 0.080 Uiso calc R 1 1 . .
    H H5C -0.0850 0.1912 -0.2832 0.080 Uiso calc R 1 1 . .
    C C6 -0.1121(3) 0.3536(2) -0.1301(3) 0.0658(9) Uani d . 1 1 . .
    H H6A -0.0866 0.3932 -0.0696 0.079 Uiso calc R 1 1 . .
    H H6B -0.1508 0.3043 -0.1029 0.079 Uiso calc R 1 1 . .
    H H6C -0.1601 0.3858 -0.1854 0.079 Uiso calc R 1 1 . .
    C C7 -0.0204(3) 0.4916(2) -0.3488(2) 0.0595(8) Uani d . 1 1 . .
    H H7A -0.0773 0.5143 -0.3104 0.071 Uiso calc R 1 1 . .
    H H7B -0.0510 0.4513 -0.4066 0.071 Uiso calc R 1 1 . .
    H H7C 0.0145 0.5407 -0.3811 0.071 Uiso calc R 1 1 . .
    C C8 0.1809(3) 0.3893(2) -0.3287(3) 0.0662(9) Uani d . 1 1 . .
    H H8A 0.2259 0.3475 -0.2830 0.079 Uiso calc R 1 1 . .
    H H8B 0.2250 0.4378 -0.3493 0.079 Uiso calc R 1 1 . .
    H H8C 0.1465 0.3595 -0.3945 0.079 Uiso calc R 1 1 . .
    B B 0.2831(3) 0.6284(3) 0.5224(3) 0.0677(11) Uani d . 1 1 . .
    F F1 0.2751(3) 0.6272(2) 0.4105(2) 0.1503(14) Uani d . 1 1 . .
    F F2 0.1801(2) 0.63147(17) 0.5507(2) 0.1085(8) Uani d . 1 1 . .
    F F3 0.3356(2) 0.55271(18) 0.5658(2) 0.1177(9) Uani d . 1 1 . .
    F F4 0.3394(2) 0.70110(19) 0.5644(3) 0.1344(11) Uani d . 1 1 . .
loop_
    _atom_site_aniso_label
    _atom_site_aniso_U_11
    _atom_site_aniso_U_22
    _atom_site_aniso_U_33
    _atom_site_aniso_U_12
    _atom_site_aniso_U_13
    _atom_site_aniso_U_23
    Cu 0.0528(2) 0.0585(2) 0.04281(19) 0.00125(17) -0.00857(15) 0.00006(15)
    S1 0.0376(3) 0.0772(5) 0.0429(4) -0.0045(3) 0.0051(3) -0.0063(3)
    P2 0.0381(3) 0.0449(4) 0.0380(3) -0.0033(3) 0.0018(3) -0.0021(3)
    P3 0.0363(3) 0.0429(4) 0.0419(3) 0.0014(3) 0.0024(3) 0.0030(3)
    S4 0.0493(4) 0.0647(5) 0.0384(3) 0.0044(3) 0.0064(3) 0.0030(3)
    S5 0.0608(5) 0.0409(4) 0.0530(4) 0.0009(3) -0.0116(3) 0.0046(3)
    P6 0.0428(4) 0.0377(3) 0.0396(3) 0.0002(3) -0.0010(3) -0.0031(3)
    P7 0.0424(4) 0.0406(3) 0.0334(3) 0.0015(3) 0.0031(3) -0.0025(3)
    S8 0.0629(4) 0.0370(3) 0.0429(3) 0.0003(3) -0.0076(3) -0.0045(3)
    C1 0.069(2) 0.110(3) 0.0381(15) 0.008(2) -0.0074(15) 0.0023(17)
    C2 0.080(3) 0.0507(19) 0.121(3) -0.0200(18) 0.045(2) -0.022(2)
    C3 0.0392(16) 0.096(3) 0.071(2) -0.0017(17) 0.0006(15) -0.0036(19)
    C4 0.095(3) 0.0497(18) 0.072(2) 0.0151(18) 0.023(2) 0.0154(16)
    C5 0.074(2) 0.0553(18) 0.0617(19) -0.0028(16) -0.0176(17) -0.0142(15)
    C6 0.060(2) 0.063(2) 0.078(2) 0.0063(16) 0.0247(17) 0.0072(17)
    C7 0.067(2) 0.067(2) 0.0403(14) 0.0046(16) -0.0050(13) 0.0113(14)
    C8 0.067(2) 0.069(2) 0.067(2) 0.0032(17) 0.0263(18) -0.0135(16)
    B 0.052(2) 0.085(3) 0.062(2) 0.000(2) -0.0063(18) 0.000(2)
    F1 0.134(3) 0.248(4) 0.0717(17) 0.049(2) 0.0223(17) 0.0095(19)
    F2 0.0738(15) 0.140(2) 0.116(2) -0.0084(15) 0.0288(14) -0.0204(16)
    F3 0.102(2) 0.0990(19) 0.145(2) 0.0125(16) -0.0075(17) 0.0219(18)
    F4 0.103(2) 0.099(2) 0.192(3) -0.0228(17) -0.010(2) -0.009(2)
_geom_special_details
;
All e.s.d.'s (except the e.s.d. in the dihedral angle between two l.s. planes)
are estimated using the full covariance matrix. The cell e.s.d.'s are taken
into account individually in the estimation of e.s.d.'s in distances, angles
and torsion angles; correlations between e.s.d.'s in cell parameters are only
used when they are defined by crystal symmetry. An approximate (isotropic)
treatment of cell e.s.d.'s is used for estimating e.s.d.'s involving l.s.
planes.
;
loop_
    _geom_bond_atom_site_label_1
    _geom_bond_atom_site_label_2
    _geom_bond_site_symmetry_2
    _geom_bond_distance
    _geom_bond_publ_flag
    Cu S1 . 2.3133(15) y
    Cu S5 . 2.3719(14) y
    Cu S4 . 2.3780(17) y
    Cu S8 . 2.3383(13) y
    S1 P2 . 1.9580(15) ?
    P2 C2 . 1.782(3) ?
    P2 C1 . 1.796(3) ?
    P2 P3 . 2.2262(13) ?
    P3 C4 . 1.788(3) ?
    P3 C3 . 1.792(3) ?
    P3 S4 . 1.9677(14) ?
    S5 P6 . 1.9683(13) ?
    P6 C6 . 1.791(3) ?
    P6 C5 . 1.798(3) ?
    P6 P7 . 2.2166(14) ?
    P7 C8 . 1.796(3) ?
    P7 C7 . 1.797(3) ?
    P7 S8 . 1.9637(12) ?
    C1 H1A . 0.9600 ?
    C1 H1B . 0.9600 ?
    C1 H1C . 0.9600 ?
    C2 H2A . 0.9600 ?
    C2 H2B . 0.9600 ?
    C2 H2C . 0.9600 ?
    C3 H3A . 0.9600 ?
    C3 H3B . 0.9600 ?
    C3 H3C . 0.9600 ?
    C4 H4A . 0.9600 ?
    C4 H4B . 0.9600 ?
    C4 H4C . 0.9600 ?
    C5 H5A . 0.9600 ?
    C5 H5B . 0.9600 ?
    C5 H5C . 0.9600 ?
    C6 H6A . 0.9600 ?
    C6 H6B . 0.9600 ?
    C6 H6C . 0.9600 ?
    C7 H7A . 0.9600 ?
    C7 H7B . 0.9600 ?
    C7 H7C . 0.9600 ?
    C8 H8A . 0.9600 ?
    C8 H8B . 0.9600 ?
    C8 H8C . 0.9600 ?
    B F4 . 1.349(5) ?
    B F2 . 1.369(5) ?
    B F3 . 1.370(5) ?
    B F1 . 1.347(5) ?
loop_
    _geom_angle_atom_site_label_1
    _geom_angle_atom_site_label_2
    _geom_angle_atom_site_label_3
    _geom_angle_site_symmetry_1
    _geom_angle_site_symmetry_3
    _geom_angle
    _geom_angle_publ_flag
    S1 Cu S4 . . 105.69(3) y
    S5 Cu S8 . . 106.94(5) y
    S1 Cu S8 . . 114.02(4) y
    S1 Cu S5 . . 109.10(3) y
    S4 Cu S5 . . 110.67(4) y
    S4 Cu S8 . . 110.46(4) y
    Cu S1 P2 . . 100.78(4) ?
    C1 P2 C2 . . 108.11(18) ?
    C1 P2 S1 . . 111.87(13) ?
    C2 P2 S1 . . 115.18(14) ?
    C1 P2 P3 . . 109.56(13) ?
    C2 P2 P3 . . 103.71(12) ?
    S1 P2 P3 . . 108.02(5) ?
    C4 P3 C3 . . 107.42(17) ?
    C4 P3 S4 . . 114.52(12) ?
    C3 P3 S4 . . 113.12(12) ?
    C4 P3 P2 . . 104.74(12) ?
    C3 P3 P2 . . 109.37(12) ?
    S4 P3 P2 . . 107.27(5) ?
    P3 S4 Cu . . 99.91(5) ?
    Cu S5 P6 . . 98.45(5) ?
    C5 P6 C6 . . 107.78(17) ?
    C5 P6 S5 . . 113.90(12) ?
    C6 P6 S5 . . 115.20(13) ?
    C5 P6 P7 . . 108.35(12) ?
    C6 P6 P7 . . 104.64(12) ?
    S5 P6 P7 . . 106.38(6) ?
    C8 P7 C7 . . 107.79(16) ?
    C8 P7 S8 . . 114.24(13) ?
    C7 P7 S8 . . 113.73(11) ?
    C8 P7 P6 . . 104.29(12) ?
    C7 P7 P6 . . 109.48(12) ?
    S8 P7 P6 . . 106.83(5) ?
    P7 S8 Cu . . 95.17(6) ?
    P2 C1 H1A . . 109.5 ?
    P2 C1 H1B . . 109.5 ?
    H1A C1 H1B . . 109.5 ?
    P2 C1 H1C . . 109.5 ?
    H1A C1 H1C . . 109.5 ?
    H1B C1 H1C . . 109.5 ?
    P2 C2 H2A . . 109.5 ?
    P2 C2 H2B . . 109.5 ?
    H2A C2 H2B . . 109.5 ?
    P2 C2 H2C . . 109.5 ?
    H2A C2 H2C . . 109.5 ?
    H2B C2 H2C . . 109.5 ?
    P3 C3 H3A . . 109.5 ?
    P3 C3 H3B . . 109.5 ?
    H3A C3 H3B . . 109.5 ?
    P3 C3 H3C . . 109.5 ?
    H3A C3 H3C . . 109.5 ?
    H3B C3 H3C . . 109.5 ?
    P3 C4 H4A . . 109.5 ?
    P3 C4 H4B . . 109.5 ?
    H4A C4 H4B . . 109.5 ?
    P3 C4 H4C . . 109.5 ?
    H4A C4 H4C . . 109.5 ?
    H4B C4 H4C . . 109.5 ?
    P6 C5 H5A . . 109.5 ?
    P6 C5 H5B . . 109.5 ?
    H5A C5 H5B . . 109.5 ?
    P6 C5 H5C . . 109.5 ?
    H5A C5 H5C . . 109.5 ?
    H5B C5 H5C . . 109.5 ?
    P6 C6 H6A . . 109.5 ?
    P6 C6 H6B . . 109.5 ?
    H6A C6 H6B . . 109.5 ?
    P6 C6 H6C . . 109.5 ?
    H6A C6 H6C . . 109.5 ?
    H6B C6 H6C . . 109.5 ?
    P7 C7 H7A . . 109.5 ?
    P7 C7 H7B . . 109.5 ?
    H7A C7 H7B . . 109.5 ?
    P7 C7 H7C . . 109.5 ?
    H7A C7 H7C . . 109.5 ?
    H7B C7 H7C . . 109.5 ?
    P7 C8 H8A . . 109.5 ?
    P7 C8 H8B . . 109.5 ?
    H8A C8 H8B . . 109.5 ?
    P7 C8 H8C . . 109.5 ?
    H8A C8 H8C . . 109.5 ?
    H8B C8 H8C . . 109.5 ?
    F1 B F2 . . 108.2(3) ?
    F1 B F3 . . 109.9(4) ?
    F1 B F4 . . 110.6(4) ?
    F2 B F3 . . 109.9(4) ?
    F2 B F4 . . 109.2(4) ?
    F3 B F4 . . 108.9(3) ?
loop_
    _geom_torsion_atom_site_label_1
    _geom_torsion_atom_site_label_2
    _geom_torsion_atom_site_label_3
    _geom_torsion_atom_site_label_4
    _geom_torsion_site_symmetry_1
    _geom_torsion_site_symmetry_2
    _geom_torsion_site_symmetry_3
    _geom_torsion_site_symmetry_4
    _geom_torsion
    _geom_torsion_publ_flag
    Cu S1 P2 P3 . . . . -33.85(5) ?
    S1 P2 P3 S4 . . . . 47.97(6) ?
    P2 P3 S4 Cu . . . . -32.97(5) ?
    Cu S5 P6 P7 . . . . 31.27(5) ?
    S5 P6 P7 S8 . . . . -56.37(6) ?
    P6 P7 S8 Cu . . . . 45.02(5) ?
loop_
    _geom_hbond_atom_site_label_D
    _geom_hbond_atom_site_label_H
    _geom_hbond_atom_site_label_A
    _geom_hbond_site_symmetry_A
    _geom_hbond_distance_DH
    _geom_hbond_distance_HA
    _geom_hbond_distance_DA
    _geom_hbond_angle_DHA
    _geom_hbond_publ_flag
    C1 H1C F4 3_666 0.96 2.60 3.430(5) 144.6 n
    C1 H1C F3 3_666 0.96 2.45 3.378(5) 163.5 n
    C2 H2C F1 . 0.96 2.46 3.397(5) 166.6 n
    C5 H5B F1 3_565 0.96 2.57 3.465(5) 155.8 n
    C7 H7B F2 3_565 0.96 2.52 3.453(4) 163.7 n
    C8 H8B F3 1_554 0.96 2.50 3.454(5) 170.6 n
_iucr_refine_instructions_details
;
TITL CuPPSS final refinements with cation at x, 1/2-y, z-1/2
CELL 0.7107 12.388 14.903 12.132 90. 98.02 90.
ZERR 4 .008 .010 .007 0.0 .02 0.0
LATT 1
SYMM x, 0.5-y, 0.5+z
SFAC Cu  S  P  F  C B  H
UNIT  4 16 16 16 32 4 96
ACTA
BOND $H
OMIT 6 7 1
OMIT 1 0 0
EQIV $1 1-x, 1-y, 1-z,
EQIV $2 -x, 1-y, -z,
EQIV $3 x, y,z-1,
HTAB C1 F4_$1
HTAB C1 F3_$1
HTAB C2 F1
HTAB C5 F1_$2
HTAB C7 F2_$2
HTAB C8 F3_$3
CONF Cu S1 P2 P3 S4 Cu
CONF Cu S5 P6 P7 S8 Cu
FMAP -2
L.S. 10
WGHT    0.000000
FVAR       0.34937
CU    1    0.214241    0.382071   -0.018101    11.00000    0.05279    0.05851 =
         0.04281    0.00006   -0.00857    0.00125
S1    2    0.210674    0.393929    0.171474    11.00000    0.03764    0.07719 =
         0.04287   -0.00634    0.00511   -0.00454
P2    3    0.364661    0.417554    0.224424    11.00000    0.03810    0.04488 =
         0.03805   -0.00212    0.00181   -0.00331
P3    3    0.464011    0.342966    0.115353    11.00000    0.03632    0.04290 =
         0.04185    0.00302    0.00244    0.00143
S4    2    0.401334    0.367874   -0.039704    11.00000    0.04930    0.06470 =
         0.03838    0.00301    0.00643    0.00444
S5    2    0.115414    0.252499   -0.086057    11.00000    0.06084    0.04087 =
         0.05301    0.00460   -0.01156    0.00090
P6    3    0.001718    0.311754   -0.190621    11.00000    0.04284    0.03766 =
         0.03962   -0.00310   -0.00102    0.00021
P7    3    0.078178    0.432868   -0.252325    11.00000    0.04238    0.04056 =
         0.03337   -0.00254    0.00305    0.00147
S8    2    0.135745    0.504033   -0.120960    11.00000    0.06294    0.03698 =
         0.04292   -0.00452   -0.00760    0.00025
C1    5    0.402171    0.382737    0.366286    11.00000    0.06863    0.10971 =
         0.03812    0.00230   -0.00741    0.00848
AFIX  37
H1A   7    0.380762    0.321430    0.374251    11.00000   -1.20000
H1B   7    0.366131    0.420150    0.414269    11.00000   -1.20000
H1C   7    0.479674    0.388016    0.386184    11.00000   -1.20000
AFIX   0
C2    5    0.406451    0.531194    0.212882    11.00000    0.08041    0.05073 =
         0.12100   -0.02226    0.04481   -0.02000
AFIX  37
H2A   7    0.384263    0.552029    0.138285    11.00000   -1.20000
H2B   7    0.484334    0.535014    0.230145    11.00000   -1.20000
H2C   7    0.373266    0.567755    0.263999    11.00000   -1.20000
AFIX   0
C3    5    0.603829    0.376481    0.146948    11.00000    0.03917    0.09558 =
         0.07064   -0.00358    0.00058   -0.00166
AFIX  37
H3A   7    0.610275    0.439193    0.131000    11.00000   -1.20000
H3B   7    0.647300    0.342358    0.102421    11.00000   -1.20000
H3C   7    0.628815    0.365846    0.224349    11.00000   -1.20000
AFIX   0
C4    5    0.455591    0.228184    0.156226    11.00000    0.09518    0.04968 =
         0.07234    0.01541    0.02321    0.01507
AFIX  37
H4A   7    0.381823    0.207571    0.138166    11.00000   -1.20000
H4B   7    0.477837    0.222996    0.234992    11.00000   -1.20000
H4C   7    0.502592    0.192361    0.117462    11.00000   -1.20000
AFIX   0
C5    5   -0.050602    0.243668   -0.308400    11.00000    0.07411    0.05531 =
         0.06170   -0.01417   -0.01758   -0.00278
AFIX  37
H5A   7    0.008221    0.225913   -0.347438    11.00000   -1.20000
H5B   7   -0.102993    0.277515   -0.357417    11.00000   -1.20000
H5C   7   -0.084967    0.191224   -0.283230    11.00000   -1.20000
AFIX   0
C6    5   -0.112127    0.353626   -0.130098    11.00000    0.05988    0.06344 =
         0.07823    0.00723    0.02472    0.00627
AFIX  37
H6A   7   -0.086603    0.393172   -0.069580    11.00000   -1.20000
H6B   7   -0.150750    0.304341   -0.102870    11.00000   -1.20000
H6C   7   -0.160063    0.385811   -0.185395    11.00000   -1.20000
AFIX   0
C7    5   -0.020372    0.491631   -0.348842    11.00000    0.06730    0.06742 =
         0.04033    0.01129   -0.00498    0.00464
AFIX  37
H7A   7   -0.077315    0.514318   -0.310374    11.00000   -1.20000
H7B   7   -0.050955    0.451290   -0.406581    11.00000   -1.20000
H7C   7    0.014511    0.540674   -0.381130    11.00000   -1.20000
AFIX   0
C8    5    0.180850    0.389349   -0.328676    11.00000    0.06731    0.06886 =
         0.06715   -0.01346    0.02632    0.00317
AFIX  37
H8A   7    0.225864    0.347454   -0.283003    11.00000   -1.20000
H8B   7    0.225021    0.437797   -0.349307    11.00000   -1.20000
H8C   7    0.146550    0.359533   -0.394531    11.00000   -1.20000
AFIX   0
B     6    0.283145    0.628414    0.522394    11.00000    0.05236    0.08479 =
         0.06201    0.00018   -0.00627    0.00010
F1    4    0.275076    0.627246    0.410543    11.00000    0.13369    0.24780 =
         0.07174    0.00955    0.02227    0.04903
F2    4    0.180059    0.631473    0.550732    11.00000    0.07379    0.14004 =
         0.11621   -0.02035    0.02882   -0.00843
F3    4    0.335616    0.552709    0.565784    11.00000    0.10174    0.09898 =
         0.14523    0.02191   -0.00752    0.01249
F4    4    0.339419    0.701101    0.564359    11.00000    0.10320    0.09945 =
         0.19185   -0.00869   -0.00974   -0.02282
HKLF 4
REM  CuPPSS final refinements now cation to  -y, z-1/2
REM R1 =  0.0399 for   4223 Fo > 4sig(Fo)  and  0.0801 for all   6442 data
REM    207 parameters refined using      0 restraints
END
WGHT      0.0000      0.0025
REM Highest difference peak  0.406,  deepest hole -0.403,  1-sigma level  0.065
Q1    1   0.2959  0.7075  0.4910  11.00000  0.05    0.41
Q2    1   0.1775  0.3487 -0.0285  11.00000  0.05   -0.40
Q3    1   0.2849  0.6235  0.4431  11.00000  0.05   -0.36
Q4    1   0.3335  0.6561  0.4653  11.00000  0.05    0.35
Q5    1   0.2025  0.4155 -0.0632  11.00000  0.05   -0.34
Q6    1   0.0414  0.4594 -0.2198  11.00000  0.05   -0.32
Q7    1   0.2428  0.5555  0.4432  11.00000  0.05    0.32
Q8    1   0.3151  0.6836  0.5520  11.00000  0.05   -0.31
Q9    1   0.3437  0.3716  0.2418  11.00000  0.05   -0.31
Q10   1   0.3419  0.5272  0.5221  11.00000  0.05   -0.31
Q11   1   0.3437  0.5956  0.4419  11.00000  0.05    0.31
Q12   1   0.2145  0.3899  0.0393  11.00000  0.05   -0.30
Q13   1   0.4213  0.4100 -0.0680  11.00000  0.05   -0.30
Q14   1   0.3228  0.5692  0.2352  11.00000  0.05    0.29
Q15   1   0.3833  0.4170  0.1733  11.00000  0.05   -0.29
Q16   1   0.3516  0.7199  0.5064  11.00000  0.05   -0.27
Q17   1   0.3654  0.7080  0.6291  11.00000  0.05   -0.26
Q18   1   0.1211  0.2204 -0.0790  11.00000  0.05    0.26
Q19   1   0.3865  0.5719  0.5957  11.00000  0.05   -0.25
Q20   1   0.3969  0.3102  0.0912  11.00000  0.05   -0.24
;
