# Supplementary material for: Crystal structure of bis­(1,1,2,2-tetra­methyl­diphosphane-1,2-di­thione-κ2 S,S′)copper(I) tetra­fluorido­borate
Source: Acta Crystallogr E Crystallogr Commun. 2015 May 28;71(Pt 6):716–9. doi: 10.1107/S2056989015009913 (PMC4459368; doi:10.1107/S2056989015009913)
Supplement: Supplementary file 2 [file e-71-00716-Isup2.hkl]

# 
# h,k,l, Fc-squared, Fo-squared, sigma(Fo-squared) and status flag 
# 
data_I
_shelx_title ' CuPPSS final refinements now cation to x, 1/2-y, z-1/2' 
_shelx_refln_list_code          4 
_shelx_F_calc_maximum      370.57 
_exptl_crystal_F_000      1064.00 
_reflns_d_resolution_high  0.7110 
 
loop_ 
 _symmetry_equiv_pos_as_xyz 
 'x, y, z' 
 'x, -y+1/2, z+1/2' 
 '-x, -y, -z' 
 '-x, y-1/2, -z-1/2' 
 
_cell_length_a    12.3880 
_cell_length_b    14.9030 
_cell_length_c    12.1320 
_cell_angle_alpha  90.000 
_cell_angle_beta   98.020 
_cell_angle_gamma  90.000 
 
_shelx_F_squared_multiplier     1.000 
 
loop_ 
 _refln_index_h 
 _refln_index_k 
 _refln_index_l 
 _refln_F_squared_calc 
 _refln_F_squared_meas 
 _refln_F_squared_sigma 
 _refln_observed_status 
   2   0   0      351.58      599.96     30.81 o 
   3   0   0     2145.84     2265.56    114.29 o 
   4   0   0     5153.77     4890.54    245.87 o 
   5   0   0    17626.00    18319.23    917.76 o 
   6   0   0       20.66       53.66      8.93 o 
   7   0   0     4638.90     4496.71    227.84 o 
   8   0   0     1266.97     1332.89     70.95 o 
   9   0   0     4464.77     4386.68    223.75 o 
  10   0   0     3306.51     3081.81    159.51 o 
  11   0   0       61.57       83.32     19.17 o 
  12   0   0     1437.87     1470.78     81.85 o 
  13   0   0      596.19      646.91     43.26 o 
  14   0   0      543.61      515.08     39.98 o 
  15   0   0      820.94      721.71     51.78 o 
  16   0   0      142.84      123.63     29.82 o 
  17   0   0       17.27       23.84     23.84 o 
   1   1   0    13670.53    13211.50    661.00 o 
   2   1   0     1137.55     1306.35     66.03 o 
   3   1   0     3158.61     3391.42    170.66 o 
   4   1   0    22321.89    22383.11   1120.53 o 
   5   1   0     3838.59     3947.63    199.25 o 
   6   1   0     1521.38     1311.59     68.33 o 
   7   1   0      650.16      606.02     34.49 o 
   8   1   0     5742.00     5744.15    290.76 o 
   9   1   0       12.81       13.44     13.44 o 
  10   1   0      191.68      187.45     21.14 o 
  11   1   0     2041.79     2003.31    106.92 o 
  12   1   0      149.40      177.05     23.43 o 
  13   1   0      191.36      191.79     24.00 o 
  14   1   0        0.01       22.20     22.20 o 
  15   1   0      100.26       68.49     26.79 o 
  16   1   0       57.81       67.51     24.50 o 
  17   1   0       16.65       23.84     23.84 o 
   0   2   0      264.06      272.74     14.34 o 
   1   2   0        0.01        8.11      8.11 o 
   2   2   0     6209.69     6489.29    325.25 o 
   3   2   0        0.69        8.19      8.19 o 
   4   2   0     2949.01     2910.09    147.06 o 
   5   2   0      666.06      708.02     37.93 o 
   6   2   0      263.20      256.76     17.20 o 
   7   2   0     1544.05     1511.58     79.06 o 
   8   2   0      176.08      145.75     15.32 o 
   9   2   0      826.78      868.28     49.32 o 
  10   2   0      247.94      230.63     21.87 o 
  11   2   0      203.73      171.23     21.87 o 
  12   2   0        0.83       18.35     18.35 o 
  13   2   0        3.86       20.65     20.65 o 
  14   2   0      334.33      285.77     30.40 o 
  15   2   0       15.52       23.27     23.27 o 
  16   2   0        5.73       24.58     24.58 o 
  17   2   0       90.19       82.67     25.56 o 
   1   3   0    14469.36    14429.28    722.20 o 
   2   3   0        6.48       17.29      4.51 o 
   3   3   0     1009.22     1113.65     57.10 o 
   4   3   0     3551.58     3496.45    176.64 o 
   5   3   0     2272.62     2308.41    117.73 o 
   6   3   0    24606.57    23813.91   1193.12 o 
   7   3   0       43.15       57.92     11.96 o 
   8   3   0     4695.78     4345.31    221.04 o 
   9   3   0     1119.57     1178.46     64.31 o 
  10   3   0      107.14       87.75     16.63 o 
  11   3   0       70.11       77.18     16.96 o 
  12   3   0      360.15      379.41     30.72 o 
  13   3   0      757.48      734.98     47.93 o 
  14   3   0       43.31       66.69     22.20 o 
  15   3   0      533.34      563.50     42.11 o 
  16   3   0       73.46       67.92     24.58 o 
   0   4   0    36668.08    35946.73   1798.32 o 
   1   4   0    15400.05    15505.24    776.35 o 
   2   4   0    25473.81    25212.67   1261.94 o 
   3   4   0     3308.54     2927.95    147.96 o 
   4   4   0     6004.63     5759.47    289.78 o 
   5   4   0    27466.70    26689.01   1336.74 o 
   6   4   0     1763.07     1732.62     89.88 o 
   7   4   0     9608.60     9488.60    477.64 o 
   8   4   0     1522.74     1542.87     81.60 o 
   9   4   0        5.36       13.52     13.52 o 
  10   4   0     2138.31     2137.18    112.82 o 
  11   4   0       15.44       32.44     15.81 o 
  12   4   0      526.58      532.04     37.20 o 
  13   4   0      285.72      282.98     29.66 o 
  14   4   0       73.07       88.24     22.12 o 
  15   4   0      106.07      107.57     24.58 o 
  16   4   0      359.41      308.54     33.67 o 
   1   5   0      213.47      187.78     12.45 o 
   2   5   0     9093.77     9082.31    455.68 o 
   3   5   0     1158.96     1204.02     62.27 o 
   4   5   0     8779.37     8460.15    425.21 o 
   5   5   0     2447.19     2609.33    133.30 o 
   6   5   0     2388.53     2215.50    114.21 o 
   7   5   0     1856.97     1787.92     93.73 o 
   8   5   0        4.49       13.44     13.44 o 
   9   5   0       13.87       13.52     13.52 o 
  10   5   0      452.49      486.65     32.77 o 
  11   5   0      338.42      374.82     29.08 o 
  12   5   0      816.47      806.99     50.71 o 
  13   5   0       18.22       20.48     20.48 o 
  14   5   0       49.12       23.84     23.84 o 
  15   5   0       12.71       24.09     24.09 o 
  16   5   0       62.40       24.09     24.09 o 
   0   6   0     1858.58     1965.38    100.20 o 
   1   6   0      332.63      379.16     21.63 o 
   2   6   0     4666.50     4728.32    238.41 o 
   3   6   0       66.41       57.92      9.09 o 
   4   6   0     1932.53     1924.33     99.05 o 
   5   6   0        2.47        8.52      8.52 o 
   6   6   0     2636.99     2549.52    131.17 o 
   7   6   0     9922.58     9392.50    473.46 o 
   8   6   0      364.42      343.20     24.91 o 
   9   6   0        0.39       16.55     16.55 o 
  10   6   0       92.29      104.95     17.94 o 
  11   6   0       12.95      123.71     15.40 o 
  12   6   0       93.44       56.12     21.55 o 
  13   6   0      216.64      259.96     28.43 o 
  14   6   0      214.76      227.02     27.69 o 
  15   6   0      219.26      260.86     29.17 o 
  16   6   0        3.91       24.66     24.66 o 
   1   7   0    20290.98    20431.75   1023.61 o 
   2   7   0      577.05      563.26     31.71 o 
   3   7   0      219.07      229.24     16.39 o 
   4   7   0     3734.48     3506.94    178.44 o 
   5   7   0      885.42      834.27     46.21 o 
   6   7   0     3900.17     3715.03    189.66 o 
   7   7   0     1059.62     1034.67     57.19 o 
   8   7   0     1687.87     1690.83     89.71 o 
   9   7   0      327.37      314.69     25.73 o 
  10   7   0     1793.81     1779.89     96.10 o 
  11   7   0      884.48      865.65     52.93 o 
  12   7   0        1.25       20.73     20.73 o 
  13   7   0      375.76      429.14     35.72 o 
  14   7   0       51.20       87.34     23.51 o 
  15   7   0       71.12       24.82     24.82 o 
  16   7   0        0.43       24.33     24.33 o 
   0   8   0    14046.94    13641.21    684.59 o 
   1   8   0      291.78      319.60     20.81 o 
   2   8   0     7638.61     7243.03    365.07 o 
   3   8   0    17533.84    17115.38    858.77 o 
   4   8   0      342.61      339.76     22.78 o 
   5   8   0     1654.66     1721.72     90.28 o 
   6   8   0     1536.03     1528.94     81.27 o 
   7   8   0       51.41       55.71     14.50 o 
   8   8   0       10.97       33.59     13.93 o 
   9   8   0      110.80      121.34     17.78 o 
  10   8   0      555.00      537.94     38.01 o 
  11   8   0     2616.76     2631.45    139.77 o 
  12   8   0     1441.02     1444.80     82.67 o 
  13   8   0      264.13      251.77     30.07 o 
  14   8   0       64.58       62.76     24.91 o 
  15   8   0       23.07       24.50     24.50 o 
   1   9   0        1.82        8.60      8.60 o 
   2   9   0        9.77        8.60      8.60 o 
   3   9   0       13.49        8.68      8.68 o 
   4   9   0     1606.51     1497.24     79.31 o 
   5   9   0      133.91      123.79     16.06 o 
   6   9   0      832.65      762.26     44.57 o 
   7   9   0       67.13       73.65     15.32 o 
   8   9   0       96.80       92.01     17.94 o 
   9   9   0       10.90       18.52     18.52 o 
  10   9   0      444.24      503.86     36.21 o 
  11   9   0      256.78      284.86     29.74 o 
  12   9   0      107.92      113.39     24.41 o 
  13   9   0      108.43      103.07     25.56 o 
  14   9   0       81.27      114.45     24.91 o 
  15   9   0       27.23       24.82     24.82 o 
   0  10   0      275.65      254.88     19.83 o 
   1  10   0     1019.66     1050.89     57.10 o 
   2  10   0     2208.23     2191.01    113.72 o 
   3  10   0       60.69       60.87     14.34 o 
   4  10   0      751.24      693.52     40.88 o 
   5  10   0     4556.31     4434.45    226.78 o 
   6  10   0     1347.02     1355.17     74.31 o 
   7  10   0        2.59       16.63     16.63 o 
   8  10   0      218.71      217.11     21.71 o 
   9  10   0      212.06      215.80     22.78 o 
  10  10   0       58.16       63.66     20.32 o 
  11  10   0       54.80       94.14     21.47 o 
  12  10   0        2.32       24.09     24.09 o 
  13  10   0        0.23       24.50     24.50 o 
  14  10   0      528.77      468.88     40.31 o 
  15  10   0        0.12       24.33     24.33 o 
   1  11   0       56.43       86.93     14.34 o 
   2  11   0       10.98       13.52     13.52 o 
   3  11   0     6655.46     6583.75    333.86 o 
   4  11   0     1910.56     1935.72    102.57 o 
   5  11   0      114.96       92.42     18.35 o 
   6  11   0     3428.89     3522.58    182.21 o 
   7  11   0       26.32       16.55     16.55 o 
   8  11   0       21.49       18.52     18.52 o 
   9  11   0      522.93      502.14     37.20 o 
  10  11   0      750.93      780.37     49.98 o 
  11  11   0       66.09       48.58     23.27 o 
  12  11   0       24.84       23.68     23.68 o 
  13  11   0       61.50       49.40     24.09 o 
  14  11   0       10.16       25.07     25.07 o 
   0  12   0      279.61      264.55     21.47 o 
   1  12   0      527.65      547.36     35.07 o 
   2  12   0     1808.43     1790.38     95.28 o 
   3  12   0       77.55       79.55     16.88 o 
   4  12   0     1598.41     1610.54     87.17 o 
   5  12   0     2909.67     2998.65    156.24 o 
   6  12   0      200.99      246.03     24.91 o 
   7  12   0      139.39      136.25     20.73 o 
   8  12   0      570.00      570.55     39.00 o 
   9  12   0       17.04       67.26     20.97 o 
  10  12   0      642.50      664.19     45.47 o 
  11  12   0      265.90      234.07     29.17 o 
  12  12   0      108.95       90.28     24.58 o 
  13  12   0        0.02       24.74     24.74 o 
  14  12   0        1.62       24.41     24.41 o 
   1  13   0       81.03       95.53     17.45 o 
   2  13   0        2.84       16.63     16.63 o 
   3  13   0      102.04      141.49     18.93 o 
   4  13   0        0.30       16.63     16.63 o 
   5  13   0      293.03      293.22     27.86 o 
   6  13   0      151.17      163.77     22.61 o 
   7  13   0        8.39       20.97     20.97 o 
   8  13   0      205.33      227.84     25.81 o 
   9  13   0      147.75      114.04     24.74 o 
  10  13   0        8.24       24.09     24.09 o 
  11  13   0      105.21      122.73     24.41 o 
  12  13   0      107.05       88.73     25.81 o 
  13  13   0       19.01       24.91     24.91 o 
   0  14   0        0.88       45.72     16.14 o 
   1  14   0      232.70      234.81     23.51 o 
   2  14   0      230.32      228.42     23.35 o 
   3  14   0       26.69       18.52     18.52 o 
   4  14   0      928.21      899.57     53.83 o 
   5  14   0      634.21     1443.08     95.69 o 
   6  14   0       20.29       43.83     17.70 o 
   7  14   0        1.07       20.73     20.73 o 
   8  14   0        2.92       22.53     22.53 o 
   9  14   0      355.29      327.79     31.95 o 
  10  14   0      294.91      299.78     33.43 o 
  11  14   0       17.73       24.00     24.00 o 
  12  14   0       13.10       24.41     24.41 o 
   1  15   0      460.46      497.96     35.80 o 
   2  15   0     1777.20     1944.89    105.77 o 
   3  15   0      187.11      220.22     23.27 o 
   4  15   0      140.92      185.40     22.45 o 
   5  15   0        0.48       20.81     20.81 o 
   6  15   0        1.94       22.69     22.69 o 
   7  15   0      162.18      102.00     25.64 o 
   8  15   0        5.24       24.00     24.00 o 
   9  15   0      148.44      175.41     27.61 o 
  10  15   0      514.98      489.85     41.62 o 
  11  15   0       63.91       50.88     24.82 o 
  12  15   0        0.87       24.33     24.33 o 
   0  16   0     1874.10     1835.27    101.75 o 
   1  16   0     2202.64     2333.89    126.09 o 
   2  16   0        0.57       20.73     20.73 o 
   3  16   0        0.99       20.65     20.65 o 
   4  16   0       94.42       63.58     23.02 o 
   5  16   0       17.30       22.45     22.45 o 
   6  16   0       12.73       22.20     22.20 o 
   7  16   0       46.79       23.84     23.84 o 
   8  16   0      133.40       68.49     26.87 o 
   9  16   0       80.14       24.00     24.00 o 
  10  16   0      180.19      191.96     29.49 o 
  11  16   0       28.68       24.41     24.41 o 
   1  17   0       29.67       22.37     22.37 o 
   2  17   0        4.36       22.37     22.37 o 
   3  17   0      194.59      161.07     26.14 o 
   4  17   0      235.18      227.92     28.92 o 
   5  17   0       73.63       23.84     23.84 o 
   6  17   0       41.15       23.51     23.51 o 
   7  17   0      271.92      261.02     31.30 o 
   8  17   0        0.90       25.07     25.07 o 
   9  17   0       32.88       24.41     24.41 o 
  10  17   0        0.52       24.41     24.41 o 
   0  18   0        2.99       23.68     23.68 o 
   1  18   0        0.09       23.68     23.68 o 
   2  18   0      142.33      134.77     25.15 o 
   3  18   0      478.93      476.90     39.57 o 
   4  18   0       81.40       24.50     24.50 o 
   5  18   0        7.17       24.25     24.25 o 
   6  18   0        1.96       23.84     23.84 o 
   7  18   0       14.48       24.66     24.66 o 
   8  18   0      120.25      134.03     27.04 o 
   1  19   0        8.88       24.00     24.00 o 
   2  19   0        0.85       23.92     23.92 o 
   3  19   0       29.99       23.76     23.76 o 
   4  19   0        1.19       24.91     24.91 o 
   5  19   0      142.07      130.35     28.02 o 
   6  19   0      104.49      117.24     27.36 o 
   7  19   0       11.13       24.41     24.41 o 
   0  20   0       24.38       24.17     24.17 o 
   1  20   0       60.00       67.84     24.50 o 
   2  20   0        8.58       24.17     24.17 o 
   3  20   0       84.00       49.48     24.33 o 
   4  20   0       17.87       24.50     24.50 o 
   5  20   0       79.15       97.00     26.38 o 
 -17   1   1       17.90       23.76     23.76 o 
 -16   1   1      285.69      289.29     32.53 o 
 -15   1   1      167.08      102.57     27.12 o 
 -14   1   1      108.48      123.71     22.37 o 
 -13   1   1        1.57       20.73     20.73 o 
 -12   1   1      151.69      194.09     21.47 o 
 -11   1   1        2.63       16.55     16.55 o 
 -10   1   1      607.81      615.94     38.92 o 
  -9   1   1     3863.93     3909.86    199.82 o 
  -8   1   1        3.13        8.68      8.68 o 
  -7   1   1      580.87      606.35     34.49 o 
  -6   1   1       54.81       69.23      9.50 o 
  -5   1   1     8580.78     8717.32    437.74 o 
  -4   1   1     2177.37     2259.33    114.45 o 
  -3   1   1    18721.94    18994.07    950.78 o 
  -2   1   1    15307.66    15375.71    769.55 o 
  -1   1   1       87.24       97.33      5.73 o 
   0   1   1    14289.68    13939.51    493.21 o 
   1   1   1        4.28        5.16      2.38 o 
   2   1   1    10032.01    10881.21    544.82 o 
   3   1   1     7175.81     7265.72    364.42 o 
   4   1   1      748.27      718.76     37.85 o 
   5   1   1     3925.34     3670.30    185.49 o 
   6   1   1     5502.67     5512.87    278.15 o 
   7   1   1     1433.81     1372.63     72.18 o 
   8   1   1     1336.48     1360.17     72.34 o 
   9   1   1       61.89       71.36     14.17 o 
  10   1   1      525.27      497.55     33.34 o 
  11   1   1     2521.62     2588.44    136.25 o 
  12   1   1     1837.35     1943.99    105.44 o 
  13   1   1      612.35      672.06     44.90 o 
  14   1   1       72.37       54.15     23.60 o 
  15   1   1      172.02      162.30     28.02 o 
  16   1   1        1.50       24.50     24.50 o 
  17   1   1        0.57       23.76     23.76 o 
 -17   2   1       52.81       47.35     23.51 o 
 -16   2   1      248.49      245.46     31.13 o 
 -15   2   1      298.29      269.38     30.89 o 
 -14   2   1        8.92       22.12     22.12 o 
 -13   2   1       54.05       61.61     17.70 o 
 -12   2   1      679.92      691.56     44.00 o 
 -11   2   1     1350.48     1336.82     74.06 o 
 -10   2   1     1276.01     1223.19     67.59 o 
  -9   2   1      522.17      529.99     32.94 o 
  -8   2   1     2995.12     2948.02    151.24 o 
  -7   2   1     4934.21     4692.60    237.59 o 
  -6   2   1     2102.75     2376.90    121.42 o 
  -5   2   1      327.02      347.70     20.40 o 
  -4   2   1     3916.00     4114.76    207.28 o 
  -3   2   1     6769.29     7007.65    351.64 o 
  -2   2   1      599.15      581.85     30.07 o 
  -1   2   1   137321.17   123481.37   6174.35 o 
   0   2   1      319.41      358.68     13.19 o 
   1   2   1     5230.05     5975.52    299.37 o 
   2   2   1     5124.29     5600.53    280.93 o 
   3   2   1     9538.11    10030.06    501.65 o 
   4   2   1    15718.88    15465.34    774.79 o 
   5   2   1     7083.15     7393.45    371.71 o 
   6   2   1     8838.44     8743.62    439.71 o 
   7   2   1      495.62      584.39     33.75 o 
   8   2   1     2533.80     2555.91    131.90 o 
   9   2   1      231.36      203.18     19.09 o 
  10   2   1       42.29       16.47     16.47 o 
  11   2   1     1207.87     1132.17     64.64 o 
  12   2   1     2989.29     3099.26    162.46 o 
  13   2   1      446.22      460.76     36.05 o 
  14   2   1       60.53       46.62     22.78 o 
  15   2   1      107.07      112.16     26.14 o 
  16   2   1        0.26       24.41     24.41 o 
  17   2   1      123.77       23.76     23.76 o 
 -16   3   1       39.13       24.17     24.17 o 
 -15   3   1      165.78      160.99     26.54 o 
 -14   3   1       29.91       21.96     21.96 o 
 -13   3   1       19.06       20.56     20.56 o 
 -12   3   1      442.72      489.85     34.41 o 
 -11   3   1        0.61       16.55     16.55 o 
 -10   3   1      652.56      683.20     41.21 o 
  -9   3   1     2630.74     2588.69    134.20 o 
  -8   3   1      973.78      944.39     52.11 o 
  -7   3   1     1402.93     1318.31     69.72 o 
  -6   3   1     6804.16     6959.72    350.57 o 
  -5   3   1     6603.27     6589.98    331.48 o 
  -4   3   1     3326.82     3348.49    169.10 o 
  -3   3   1       34.66       18.76      5.73 o 
  -2   3   1    12178.92    12607.60    631.50 o 
  -1   3   1       12.44        8.03      8.03 o 
   0   3   1     7420.97     7628.25    270.28 o 
   1   3   1     2282.90     2382.55    120.11 o 
   2   3   1      215.38      241.28     13.85 o 
   3   3   1       78.24       87.91      7.78 o 
   4   3   1     4316.40     4304.43    217.03 o 
   5   3   1     5594.03     5452.90    274.87 o 
   6   3   1      592.30      590.87     33.43 o 
   7   3   1     2063.50     2062.46    106.67 o 
   8   3   1      648.85      676.48     39.16 o 
   9   3   1      414.42      456.26     29.90 o 
  10   3   1     1194.70     1234.41     68.25 o 
  11   3   1       43.04       16.47     16.47 o 
  12   3   1        5.71       18.27     18.27 o 
  13   3   1      667.44      658.70     44.98 o 
  14   3   1        3.88       22.04     22.04 o 
  15   3   1       93.62      124.86     24.41 o 
  16   3   1      213.37      200.23     29.49 o 
 -16   4   1       97.92       72.01     26.14 o 
 -15   4   1       62.20       69.39     23.10 o 
 -14   4   1      182.95      169.67     25.64 o 
 -13   4   1        3.54       20.48     20.48 o 
 -12   4   1      165.09      169.84     21.63 o 
 -11   4   1       81.28       67.75     17.29 o 
 -10   4   1        0.46       16.55     16.55 o 
  -9   4   1     1178.99     1111.19     61.28 o 
  -8   4   1     3843.87     3769.93    192.61 o 
  -7   4   1      883.06      913.25     49.89 o 
  -6   4   1      937.83      902.11     48.67 o 
  -5   4   1     5281.99     5434.22    274.05 o 
  -4   4   1        4.15        8.36      8.36 o 
  -3   4   1     7565.81     7599.82    381.54 o 
  -2   4   1     1644.45     1709.35     86.84 o 
  -1   4   1      136.99      127.48      8.93 o 
   0   4   1      970.81     1012.96     36.70 o 
   1   4   1      131.26      153.04     10.16 o 
   2   4   1       31.79       36.70      6.31 o 
   3   4   1      322.17      306.17     17.70 o 
   4   4   1      309.86      328.61     19.66 o 
   5   4   1     3868.63     3965.82    200.81 o 
   6   4   1     7808.92     7488.16    377.36 o 
   7   4   1      167.99      132.31     14.83 o 
   8   4   1     1909.40     1852.23     97.17 o 
   9   4   1      234.44      233.41     20.24 o 
  10   4   1      667.54      694.26     42.44 o 
  11   4   1       57.10       54.81     18.02 o 
  12   4   1       16.68       18.27     18.27 o 
  13   4   1      240.31      218.09     27.94 o 
  14   4   1      202.21      194.01     27.20 o 
  15   4   1        0.41       49.98     22.12 o 
  16   4   1       42.87       24.17     24.17 o 
 -16   5   1      140.14       86.02     27.04 o 
 -15   5   1       13.05       23.60     23.60 o 
 -14   5   1       41.50       21.63     21.63 o 
 -13   5   1      549.24      507.79     38.51 o 
 -12   5   1       67.94       84.14     18.52 o 
 -11   5   1       53.66       60.14     17.37 o 
 -10   5   1     1459.09     1509.85     82.01 o 
  -9   5   1     3035.82     2946.47    152.55 o 
  -8   5   1     1271.22     1241.21     67.51 o 
  -7   5   1     7448.77     7129.64    359.99 o 
  -6   5   1      431.90      437.91     26.63 o 
  -5   5   1      924.59      781.35     42.44 o 
  -4   5   1      270.35      358.68     21.47 o 
  -3   5   1      103.71      111.26      9.83 o 
  -2   5   1     5734.43     5722.36    287.73 o 
  -1   5   1      288.77      288.80     16.88 o 
   0   5   1     3933.61     3778.12    134.61 o 
   1   5   1     9076.40     9148.76    458.96 o 
   2   5   1     2098.61     2093.59    106.42 o 
   3   5   1      109.90       98.81      9.42 o 
   4   5   1     1725.94     1950.46    100.12 o 
   5   5   1    13485.63    12856.50    645.51 o 
   6   5   1     1641.25     1664.37     86.93 o 
   7   5   1     5148.80     4966.73    252.09 o 
   8   5   1       63.41       67.92     13.93 o 
   9   5   1       20.10       35.47     14.17 o 
  10   5   1      140.72      152.06     19.58 o 
  11   5   1      994.61      978.14     57.60 o 
  12   5   1      405.58      448.80     34.08 o 
  13   5   1      472.74      455.85     36.46 o 
  14   5   1       66.17       63.41     22.86 o 
  15   5   1       16.86       24.00     24.00 o 
  16   5   1       67.35       24.82     24.82 o 
 -16   6   1       37.92       23.19     23.19 o 
 -15   6   1        1.70       23.27     23.27 o 
 -14   6   1      162.50      160.09     25.64 o 
 -13   6   1      729.95      790.85     50.96 o 
 -12   6   1      355.59      414.23     31.38 o 
 -11   6   1      207.12      218.83     23.43 o 
 -10   6   1       85.78       69.15     17.20 o 
  -9   6   1     1234.18     1235.48     67.75 o 
  -8   6   1      361.37      346.64     24.91 o 
  -7   6   1       36.31       52.43     13.60 o 
  -6   6   1     3429.74     3475.15    177.13 o 
  -5   6   1      615.14      533.93     30.97 o 
  -4   6   1    16890.37    16382.86    821.49 o 
  -3   6   1     2895.84     2675.78    136.00 o 
  -2   6   1      714.91      786.26     41.78 o 
  -1   6   1     8069.60     7727.71    388.26 o 
   0   6   1     4230.96     4507.36    160.58 o 
   1   6   1    11235.45    10824.35    543.02 o 
   2   6   1     6885.56     6523.53    328.20 o 
   3   6   1     2761.02     2557.31    130.27 o 
   4   6   1     5441.12     5410.46    273.15 o 
   5   6   1     6960.23     6560.48    331.07 o 
   6   6   1     1814.93     1833.47     95.61 o 
   7   6   1      174.73      148.21     16.71 o 
   8   6   1      257.49      324.76     23.19 o 
   9   6   1      121.69      139.03     17.37 o 
  10   6   1      864.21      916.45     53.74 o 
  11   6   1     1480.12     1461.93     81.76 o 
  12   6   1      130.08      129.77     22.12 o 
  13   6   1        4.01       22.37     22.37 o 
  14   6   1       22.56       23.60     23.60 o 
  15   6   1      368.31      371.87     35.47 o 
  16   6   1       21.13       24.50     24.50 o 
 -16   7   1        1.26       23.43     23.43 o 
 -15   7   1      173.87      146.65     27.04 o 
 -14   7   1        2.73       22.94     22.94 o 
 -13   7   1      432.05      436.02     36.21 o 
 -12   7   1      266.91      295.68     27.45 o 
 -11   7   1      635.31      674.11     43.01 o 
 -10   7   1       64.99       50.71     17.45 o 
  -9   7   1       38.55       16.55     16.55 o 
  -8   7   1      414.48      427.17     28.76 o 
  -7   7   1      114.44      110.68     14.83 o 
  -6   7   1     1513.56     1498.79     79.31 o 
  -5   7   1     6498.07     6065.64    306.49 o 
  -4   7   1        3.54        8.60      8.60 o 
  -3   7   1       92.47      101.43     11.55 o 
  -2   7   1      426.16      466.25     26.71 o 
  -1   7   1     3401.38     3384.45    171.48 o 
   0   7   1     9200.25     9389.96    333.61 o 
   1   7   1      727.21      794.54     42.77 o 
   2   7   1      648.96      704.17     38.42 o 
   3   7   1     3324.73     3345.78    170.08 o 
   4   7   1     3284.93     3077.55    156.89 o 
   5   7   1     3131.77     2914.92    149.27 o 
   7   7   1     1075.40      982.16     54.81 o 
   8   7   1      729.50      641.99     39.33 o 
   9   7   1     1426.99     1455.62     79.22 o 
  10   7   1      127.67      124.94     21.14 o 
  11   7   1      164.51      187.04     24.25 o 
  12   7   1       49.66       90.04     21.87 o 
  13   7   1       29.21       22.20     22.20 o 
  14   7   1       50.41       68.57     22.69 o 
  15   7   1       73.09       76.03     25.32 o 
  16   7   1      187.38      193.19     28.84 o 
 -16   8   1        8.60       47.52     20.97 o 
 -15   8   1      130.31      135.43     24.91 o 
 -14   8   1      117.30      114.13     25.64 o 
 -13   8   1        4.60       61.12     20.07 o 
 -12   8   1       94.30      117.57     23.35 o 
 -11   8   1       41.63       20.65     20.65 o 
 -10   8   1       90.16       50.88     18.60 o 
  -9   8   1       53.65       44.16     16.55 o 
  -8   8   1      700.07      613.64     38.01 o 
  -7   8   1        3.46       13.52     13.52 o 
  -6   8   1      918.76      921.77     51.37 o 
  -5   8   1     2844.63     2741.15    141.00 o 
  -4   8   1      867.95      895.80     49.24 o 
  -3   8   1     4786.88     4606.99    233.50 o 
  -2   8   1     4156.49     4258.22    215.72 o 
  -1   8   1      767.12      748.82     40.96 o 
   0   8   1      269.76      295.84     14.01 o 
   1   8   1      460.80      420.29     25.56 o 
   2   8   1       23.27        8.52      8.52 o 
   3   8   1        1.41       24.58     10.24 o 
   4   8   1      403.19      407.51     25.81 o 
   5   8   1      382.39      394.32     25.97 o 
   6   8   1      712.93      693.77     40.72 o 
   7   8   1     1565.84     1451.36     78.08 o 
   8   8   1        8.72       16.55     16.55 o 
   9   8   1      153.59      142.23     20.07 o 
  10   8   1      836.60      789.38     49.57 o 
  11   8   1        4.25       20.81     20.81 o 
  12   8   1        8.55       51.04     20.24 o 
  13   8   1      409.88      427.50     36.46 o 
  14   8   1       79.52       73.82     24.66 o 
  15   8   1        3.82       24.33     24.33 o 
 -15   9   1       92.50       86.43     25.23 o 
 -14   9   1      325.00      294.70     32.53 o 
 -13   9   1       19.06       43.67     21.47 o 
 -12   9   1       55.51       44.98     21.79 o 
 -11   9   1     1068.29     1145.60     66.28 o 
 -10   9   1      210.00      195.73     25.40 o 
  -9   9   1       97.05      136.16     18.43 o 
  -8   9   1       46.25       91.76     15.73 o 
  -7   9   1     1364.89     1316.42     71.77 o 
  -6   9   1      504.27      537.86     33.59 o 
  -5   9   1     3112.58     3001.93    154.52 o 
  -4   9   1      442.70      430.20     27.77 o 
  -3   9   1     2046.08     2033.95    105.52 o 
  -2   9   1     3059.41     3107.45    158.94 o 
  -1   9   1      855.02      802.40     44.24 o 
   0   9   1     3261.96     3392.97    122.32 o 
   1   9   1     1386.19     1418.26     74.96 o 
   2   9   1     5772.68     5766.84    291.66 o 
   3   9   1      267.79      286.09     21.06 o 
   4   9   1     1671.58     1643.48     86.68 o 
   5   9   1      422.69      417.34     27.77 o 
   6   9   1     2316.70     2197.40    115.11 o 
   7   9   1      362.72      387.03     27.94 o 
   8   9   1      229.44      169.43     20.40 o 
   9   9   1     2045.15     2122.60    113.31 o 
  10   9   1      292.25      321.49     28.84 o 
  11   9   1      526.12      551.54     39.98 o 
  12   9   1      167.10      179.42     25.81 o 
  13   9   1        6.70       23.60     23.60 o 
  14   9   1       89.72       60.46     26.22 o 
  15   9   1       33.78       47.68     23.68 o 
 -15  10   1        2.79       23.19     23.19 o 
 -14  10   1       97.41       77.34     25.97 o 
 -13  10   1      175.72      155.50     25.64 o 
 -12  10   1      452.26      426.03     35.64 o 
 -11  10   1      204.14      207.36     25.15 o 
 -10  10   1        0.96       20.65     20.65 o 
  -9  10   1      654.58      645.43     41.70 o 
  -8  10   1        3.79       16.47     16.47 o 
  -7  10   1      335.81      316.98     25.56 o 
  -6  10   1     1892.08     1886.89    100.28 o 
  -5  10   1      431.72      408.00     28.18 o 
  -4  10   1     2099.32     2046.16    107.08 o 
  -3  10   1     1527.38     1403.10     74.96 o 
  -2  10   1        2.16       13.44     13.44 o 
  -1  10   1      137.01      122.73     14.83 o 
   0  10   1        0.62       13.35     13.35 o 
   1  10   1    12237.94    12035.58    605.53 o 
   2  10   1      886.73      931.85     51.86 o 
   3  10   1      797.39      806.34     45.72 o 
   4  10   1       39.61       69.56     14.26 o 
   5  10   1       35.74       57.19     14.83 o 
   6  10   1      811.51      818.95     47.68 o 
   7  10   1       23.56       16.55     16.55 o 
   8  10   1      206.19      186.96     20.56 o 
   9  10   1      311.41      307.31     27.86 o 
  10  10   1      944.30      915.47     56.04 o 
  11  10   1       96.55       97.00     22.45 o 
  12  10   1       82.47       61.69     24.33 o 
  13  10   1       24.61       24.41     24.41 o 
  14  10   1       10.86       24.66     24.66 o 
 -14  11   1       90.61       23.10     23.10 o 
 -13  11   1       13.65       23.10     23.10 o 
 -12  11   1       23.49       22.94     22.94 o 
 -11  11   1       84.49       77.01     22.45 o 
 -10  11   1      345.50      345.66     31.21 o 
  -9  11   1       12.38       18.11     18.11 o 
  -8  11   1       45.94       57.43     19.25 o 
  -7  11   1      185.95      215.55     23.02 o 
  -6  11   1     2644.02     2696.34    141.08 o 
  -5  11   1      203.31      238.33     22.28 o 
  -4  11   1        8.40       36.21     14.09 o 
  -3  11   1        0.83       13.52     13.52 o 
  -2  11   1     1000.12      962.82     53.58 o 
  -1  11   1     1182.91     1198.86     65.21 o 
   0  11   1       10.86       13.44     13.44 o 
   1  11   1       56.36       46.04     14.99 o 
   2  11   1      625.87      595.21     36.38 o 
   3  11   1       11.39       13.52     13.52 o 
   4  11   1        1.66       13.52     13.52 o 
   5  11   1      366.24      324.52     26.30 o 
   6  11   1       19.06       16.55     16.55 o 
   7  11   1      177.64      185.16     20.81 o 
   8  11   1      223.23      261.76     24.41 o 
   9  11   1       55.80       58.91     18.68 o 
  10  11   1        3.07       20.65     20.65 o 
  11  11   1        9.72       22.28     22.28 o 
  12  11   1       28.69       23.60     23.60 o 
  13  11   1       25.73       23.92     23.92 o 
  14  11   1       14.86       24.91     24.91 o 
 -14  12   1        2.10       23.10     23.10 o 
 -13  12   1       23.94       57.43     20.48 o 
 -12  12   1       39.58       23.51     23.51 o 
 -11  12   1       99.95      119.21     22.86 o 
 -10  12   1       83.34       88.07     21.14 o 
  -9  12   1        0.05       20.40     20.40 o 
  -8  12   1        4.47       18.11     18.11 o 
  -7  12   1      650.39      661.24     42.52 o 
  -6  12   1     2727.58     2679.46    141.24 o 
  -5  12   1      928.61      835.18     50.47 o 
  -4  12   1      614.87      631.42     40.06 o 
  -3  12   1       16.05       46.04     14.99 o 
  -2  12   1     1136.03     1113.90     61.94 o 
  -1  12   1        1.57       13.52     13.52 o 
   0  12   1       26.54       52.93     10.73 o 
   1  12   1      208.30      177.21     20.15 o 
   2  12   1       36.58       49.98     15.57 o 
   3  12   1     2419.69     2355.60    123.71 o 
   4  12   1      987.52     1046.80     60.14 o 
   5  12   1      180.60      168.44     21.06 o 
   6  12   1       80.26       44.41     18.68 o 
   7  12   1      586.87      596.60     39.24 o 
   8  12   1      670.60      699.99     45.22 o 
   9  12   1      200.18      212.28     26.46 o 
  10  12   1       99.62       75.46     23.68 o 
  11  12   1       33.01       23.84     23.84 o 
  12  12   1        1.72       24.25     24.25 o 
  13  12   1       63.20       24.66     24.66 o 
 -13  13   1        0.33       23.60     23.60 o 
 -12  13   1       31.16       22.78     22.78 o 
 -11  13   1      123.89       81.76     23.84 o 
 -10  13   1      600.32      567.52     42.03 o 
  -9  13   1       31.24       22.04     22.04 o 
  -8  13   1        0.31       20.40     20.40 o 
  -7  13   1      762.33      714.82     45.80 o 
  -6  13   1      237.10      231.86     25.23 o 
  -5  13   1     1863.13     1947.60    105.03 o 
  -4  13   1     1173.89     1134.87     64.31 o 
  -3  13   1       94.88      113.72     17.61 o 
  -2  13   1      164.79      182.54     19.91 o 
  -1  13   1      222.61      220.22     20.97 o 
   0  13   1       21.17       16.55     16.55 o 
   1  13   1       50.94       40.88     17.12 o 
   2  13   1     3076.36     3232.80    167.87 o 
   3  13   1        1.15       16.55     16.55 o 
   4  13   1      606.03      583.16     38.59 o 
   5  13   1     1113.67     1168.95     67.02 o 
   6  13   1        2.99       18.43     18.43 o 
   7  13   1       67.96       20.89     20.89 o 
   8  13   1      151.64      155.91     24.91 o 
   9  13   1      570.17      579.31     41.70 o 
  10  13   1       91.01      118.63     25.48 o 
  11  13   1        0.22       24.50     24.50 o 
  12  13   1      106.28      109.70     25.07 o 
  13  13   1        5.24       24.74     24.74 o 
 -12  14   1       22.05       23.10     23.10 o 
 -11  14   1      164.75      150.91     25.32 o 
 -10  14   1       98.87      116.99     25.23 o 
  -9  14   1       37.32       23.43     23.43 o 
  -8  14   1      118.34      125.68     22.28 o 
  -7  14   1      133.88      117.98     23.68 o 
  -6  14   1      687.99      657.64     43.50 o 
  -5  14   1       36.20       18.19     18.19 o 
  -4  14   1       42.11       58.09     18.11 o 
  -3  14   1       22.54       18.43     18.43 o 
  -2  14   1      324.68      322.88     27.04 o 
  -1  14   1      805.78      763.24     47.60 o 
   0  14   1     1158.27     1177.31     47.27 o 
   1  14   1      298.00      324.19     26.79 o 
   2  14   1       99.66      121.75     19.50 o 
   3  14   1      423.13      435.69     32.20 o 
   4  14   1       94.23       85.78     19.42 o 
   5  14   1      104.27       91.92     20.73 o 
   6  14   1       78.91       42.03     19.91 o 
   7  14   1        9.50       48.09     19.09 o 
   8  14   1       50.68       72.01     22.37 o 
   9  14   1      185.18      180.73     27.04 o 
  10  14   1      108.85       89.79     26.46 o 
  11  14   1       95.50       98.56     25.40 o 
  12  14   1        1.67       25.07     25.07 o 
 -12  15   1       74.55       22.94     22.94 o 
 -11  15   1       32.80       23.35     23.35 o 
 -10  15   1       43.49       23.02     23.02 o 
  -9  15   1        2.23       22.69     22.69 o 
  -8  15   1      128.31      136.66     23.43 o 
  -7  15   1      145.25      154.68     23.43 o 
  -6  15   1        0.42       22.28     22.28 o 
  -5  15   1       13.21       20.48     20.48 o 
  -4  15   1      106.14      112.00     20.56 o 
  -3  15   1      275.14      272.17     26.71 o 
  -2  15   1      132.62      165.41     22.78 o 
  -1  15   1      179.45      178.52     24.17 o 
   0  15   1       61.45       73.74     20.40 o 
   1  15   1      496.26      521.39     36.62 o 
   2  15   1      149.09      154.52     22.20 o 
   3  15   1      217.96      222.68     24.17 o 
   4  15   1      174.59      164.59     22.37 o 
   5  15   1      129.74      151.65     23.27 o 
   6  15   1        7.84       22.61     22.61 o 
   7  15   1       16.59       22.37     22.37 o 
   8  15   1        3.20       23.92     23.92 o 
   9  15   1       63.70       24.58     24.58 o 
  10  15   1        0.01       23.92     23.92 o 
  11  15   1       33.84       65.71     23.76 o 
 -11  16   1       33.73       23.02     23.02 o 
 -10  16   1        0.87       23.35     23.35 o 
  -9  16   1        2.55       23.02     23.02 o 
  -8  16   1        0.20       23.76     23.76 o 
  -7  16   1        0.00       23.19     23.19 o 
  -6  16   1       70.68       68.90     21.14 o 
  -5  16   1        3.22       22.04     22.04 o 
  -4  16   1      267.68      269.87     28.67 o 
  -3  16   1       52.91       46.04     22.12 o 
  -2  16   1      122.11      138.21     25.48 o 
  -1  16   1        1.14       20.65     20.65 o 
   0  16   1        7.66       20.65     20.65 o 
   1  16   1      389.11      418.33     34.16 o 
   2  16   1      406.22      406.12     34.49 o 
   3  16   1      100.07       48.50     23.02 o 
   4  16   1       25.92       22.53     22.53 o 
   5  16   1        1.51       22.37     22.37 o 
   6  16   1       72.62       74.88     23.27 o 
   7  16   1        0.64       23.76     23.76 o 
   8  16   1      298.83      289.86     32.53 o 
   9  16   1        0.57       25.15     25.15 o 
  10  16   1      145.43      117.98     27.77 o 
 -10  17   1       50.93       59.07     23.35 o 
  -9  17   1        3.93       23.27     23.27 o 
  -8  17   1       40.32       44.24     22.04 o 
  -7  17   1        1.81       23.43     23.43 o 
  -6  17   1        1.19       22.86     22.86 o 
  -5  17   1       99.91       72.83     24.41 o 
  -4  17   1        3.19       21.71     21.71 o 
  -3  17   1      724.91      740.79     50.30 o 
  -2  17   1      285.65      321.57     30.72 o 
  -1  17   1       10.81       22.20     22.20 o 
   0  17   1      222.91      259.14     21.38 o 
   1  17   1      819.81      898.59     57.92 o 
   2  17   1       68.00       54.73     23.68 o 
   3  17   1       53.78       66.36     22.12 o 
   4  17   1        0.21       23.92     23.92 o 
   5  17   1        7.60       23.76     23.76 o 
   6  17   1        6.14       23.43     23.43 o 
   7  17   1       19.39       24.17     24.17 o 
   8  17   1        1.97       24.91     24.91 o 
   9  17   1      120.63      150.01     26.63 o 
  -8  18   1        2.62       23.76     23.76 o 
  -7  18   1       80.20       62.76     24.82 o 
  -6  18   1       47.01       23.10     23.10 o 
  -5  18   1        0.50       23.60     23.60 o 
  -4  18   1       59.86       47.76     23.27 o 
  -3  18   1        8.27       23.10     23.10 o 
  -2  18   1      182.18      207.36     28.51 o 
  -1  18   1      117.29      110.52     24.33 o 
   0  18   1      229.19      239.72     21.47 o 
   1  18   1        0.34       23.60     23.60 o 
   2  18   1       95.80      121.50     24.17 o 
   3  18   1       31.33       23.43     23.43 o 
   4  18   1       83.87      100.53     24.17 o 
   5  18   1        0.05       24.09     24.09 o 
   6  18   1      101.05       75.13     25.15 o 
   7  18   1        9.66       24.58     24.58 o 
   8  18   1       12.72       24.74     24.74 o 
  -7  19   1       22.33       23.27     23.27 o 
  -6  19   1        0.00       24.00     24.00 o 
  -5  19   1       28.90       23.76     23.76 o 
  -4  19   1        0.09       24.25     24.25 o 
  -3  19   1      136.82      141.00     26.63 o 
  -2  19   1        0.04       23.60     23.60 o 
  -1  19   1       23.80       49.24     21.71 o 
   0  19   1        4.62       23.84     23.84 o 
   1  19   1        3.69       23.84     23.84 o 
   2  19   1        8.11       23.84     23.84 o 
   3  19   1       92.90       64.48     25.48 o 
   4  19   1       15.68       24.74     24.74 o 
   5  19   1      308.51      238.82     33.26 o 
   6  19   1       13.13       24.82     24.82 o 
   7  19   1       22.25       54.48     23.92 o 
  -5  20   1        5.86       23.27     23.27 o 
  -4  20   1      114.73      105.69     25.73 o 
  -3  20   1        8.02       24.25     24.25 o 
  -2  20   1       30.21       23.76     23.76 o 
  -1  20   1        0.23       23.92     23.92 o 
   0  20   1       13.45       24.09     24.09 o 
   1  20   1        5.35       24.09     24.09 o 
   2  20   1       15.85       24.00     24.00 o 
   3  20   1       56.82       24.66     24.66 o 
   4  20   1       10.78       24.41     24.41 o 
 -17   0   2        7.39       23.84     23.84 o 
 -16   0   2      186.69      190.89     29.74 o 
 -15   0   2       38.22       23.27     23.27 o 
 -14   0   2      167.85      160.01     24.58 o 
 -13   0   2      515.11      557.11     38.10 o 
 -12   0   2       97.11       89.06     19.25 o 
 -11   0   2     2573.82     2633.25    138.05 o 
 -10   0   2      302.42      296.17     24.74 o 
  -9   0   2      283.10      284.78     21.71 o 
  -8   0   2     9631.65     9643.03    485.67 o 
  -7   0   2    10478.47     9967.96    501.40 o 
  -6   0   2       12.84       17.29      7.70 o 
  -5   0   2     1414.48     1450.70     74.72 o 
  -4   0   2     1937.90     1892.79     96.27 o 
  -3   0   2    25932.02    25961.24   1299.05 o 
  -2   0   2    62362.92    58363.11   2918.77 o 
  -1   0   2     5355.99     5875.64    294.37 o 
   0   0   2      771.72     1095.38     39.16 o 
   1   0   2     4312.41     4741.76    237.84 o 
   2   0   2    12215.58    13305.88    666.24 o 
   3   0   2      624.76      509.59     27.28 o 
   4   0   2     3682.95     3923.71    197.94 o 
   5   0   2       35.69       24.00      7.46 o 
   6   0   2      906.29      928.33     49.65 o 
   7   0   2     8134.69     8664.32    436.51 o 
   8   0   2     3284.90     3365.53    172.46 o 
   9   0   2      509.27      599.71     36.46 o 
  10   0   2     3292.82     3171.85    164.35 o 
  11   0   2     1926.77     1869.77    100.85 o 
  12   0   2      992.54     1034.67     61.53 o 
  13   0   2       79.07       66.03     21.96 o 
  14   0   2      542.82      504.76     40.06 o 
  15   0   2        2.52       24.17     24.17 o 
  16   0   2      210.07      180.98     28.59 o 
 -17   1   2       22.14       23.76     23.76 o 
 -16   1   2       99.28      116.67     25.64 o 
 -15   1   2       24.43       23.27     23.27 o 
 -14   1   2       31.57       22.20     22.20 o 
 -13   1   2       51.10       59.56     18.19 o 
 -12   1   2       21.45       18.43     18.43 o 
 -11   1   2      187.10      158.04     21.47 o 
 -10   1   2     4427.16     4556.52    233.00 o 
  -9   1   2       57.71       49.07     14.09 o 
  -8   1   2     1459.85     1390.90     73.90 o 
  -7   1   2       30.31        8.60      8.60 o 
  -6   1   2      731.08      671.07     36.79 o 
  -5   1   2     1775.08     1609.32     82.58 o 
  -4   1   2    19495.80    19279.02    965.52 o 
  -3   1   2     3937.01     4249.21    213.59 o 
  -2   1   2      684.02      726.46     37.36 o 
  -1   1   2    10040.15    10178.92    509.59 o 
   0   1   2      637.28      755.38     27.20 o 
   1   1   2     8269.54     8897.81    445.61 o 
   2   1   2     1597.61     1749.00     88.56 o 
   3   1   2     1101.38      978.22     50.47 o 
   4   1   2      212.14      237.02     14.75 o 
   5   1   2      772.56      892.12     47.19 o 
   6   1   2      128.10      124.29     12.13 o 
   7   1   2     3874.30     3693.41    188.03 o 
   8   1   2     1661.88     1700.58     89.38 o 
   9   1   2     1071.43     1019.19     56.94 o 
  10   1   2        2.32       16.39     16.39 o 
  11   1   2      942.66      999.03     58.58 o 
  12   1   2     1367.46     1479.13     82.58 o 
  13   1   2      147.48      107.16     24.09 o 
  14   1   2      160.40      171.31     26.79 o 
  15   1   2        0.36       24.25     24.25 o 
  16   1   2       57.51       52.84     25.73 o 
 -17   2   2        1.54       23.51     23.51 o 
 -16   2   2       13.35       23.02     23.02 o 
 -15   2   2        3.44       23.10     23.10 o 
 -14   2   2        7.58       22.12     22.12 o 
 -13   2   2       13.04       20.65     20.65 o 
 -12   2   2      226.08      252.83     24.00 o 
 -11   2   2        0.13       16.55     16.55 o 
 -10   2   2       16.91       13.60     13.60 o 
  -9   2   2      197.81      181.23     18.43 o 
  -8   2   2       64.05       61.86     13.03 o 
  -7   2   2       14.12        8.60      8.60 o 
  -6   2   2     4576.10     4823.11    243.57 o 
  -5   2   2      446.09      503.20     27.94 o 
  -4   2   2    12806.72    13131.94    658.13 o 
  -3   2   2        0.19        8.11      8.11 o 
  -2   2   2      110.00      112.49      7.70 o 
  -1   2   2      381.00      390.47     20.56 o 
   0   2   2     3955.32     4058.97    144.11 o 
   1   2   2      223.70      226.70     12.70 o 
   2   2   2      100.13      104.29      7.62 o 
   3   2   2      383.11      376.13     20.89 o 
   4   2   2     1531.74     1543.69     79.14 o 
   5   2   2      947.32     1025.00     53.91 o 
   6   2   2        4.79        8.36      8.36 o 
   7   2   2     3248.50     3316.78    169.26 o 
   8   2   2      184.36      166.31     16.80 o 
   9   2   2     1158.12     1078.34     59.64 o 
  10   2   2        0.13       16.39     16.39 o 
  11   2   2      195.35      208.75     23.60 o 
  12   2   2       61.77       81.93     21.22 o 
  13   2   2        0.34       20.48     20.48 o 
  14   2   2        1.27       21.96     21.96 o 
  15   2   2       46.66       73.00     21.96 o 
  16   2   2       54.54      104.13     24.41 o 
 -17   3   2      107.94       79.39     24.50 o 
 -16   3   2        1.81       24.09     24.09 o 
 -15   3   2        9.73       22.94     22.94 o 
 -14   3   2      193.60      213.10     25.56 o 
 -13   3   2      140.58      130.43     22.94 o 
 -12   3   2       35.16       18.35     18.35 o 
 -11   3   2       42.59       36.87     16.30 o 
 -10   3   2     1113.32     1127.99     63.17 o 
  -9   3   2     1168.49     1176.65     64.31 o 
  -8   3   2       97.18      121.17     15.57 o 
  -7   3   2        8.32        8.60      8.60 o 
  -6   3   2       24.93        8.52      8.52 o 
  -5   3   2     1596.62     1589.49     81.85 o 
  -4   3   2     9422.94     9334.90    468.38 o 
  -3   3   2     2315.31     2400.09    121.42 o 
  -2   3   2      144.49      163.20     10.32 o 
  -1   3   2     8099.13     8786.06    440.28 o 
   0   3   2     2912.57     2970.55    105.77 o 
   1   3   2      563.41      550.64     29.00 o 
   2   3   2     7020.44     6959.39    349.18 o 
   3   3   2     8286.79     8412.06    422.09 o 
   4   3   2    11721.32    11616.68    582.67 o 
   5   3   2      461.35      511.48     28.84 o 
   6   3   2      818.64      702.29     39.08 o 
   7   3   2        0.74        8.52      8.52 o 
   8   3   2     1356.61     1323.47     70.79 o 
   9   3   2      189.94      141.41     18.35 o 
  10   3   2     2535.34     2618.51    136.98 o 
  11   3   2      744.70      801.83     48.99 o 
  12   3   2     1114.15     1077.11     63.49 o 
  13   3   2       32.72       20.48     20.48 o 
  14   3   2        5.87       23.84     23.84 o 
  15   3   2        9.99       24.09     24.09 o 
  16   3   2       33.09       24.17     24.17 o 
 -16   4   2       88.67      107.33     24.50 o 
 -15   4   2       35.57       43.59     21.63 o 
 -14   4   2       11.32       21.79     21.79 o 
 -13   4   2      101.86      119.53     20.48 o 
 -12   4   2       63.87       73.41     18.02 o 
 -11   4   2        8.67       16.55     16.55 o 
 -10   4   2     1170.76     1198.45     66.69 o 
  -9   4   2      970.93      972.41     54.65 o 
  -8   4   2     2966.04     2771.63    142.80 o 
  -7   4   2      206.94      177.70     16.06 o 
  -6   4   2     6655.99     6512.39    328.45 o 
  -5   4   2     2011.88     2073.93    106.26 o 
  -4   4   2     2650.95     2527.32    128.38 o 
  -3   4   2        9.52        8.19      8.19 o 
  -2   4   2    20819.20    20942.65   1048.44 o 
  -1   4   2     2184.81     2158.32    109.29 o 
   0   4   2    11463.57    11790.29    417.75 o 
   1   4   2     6245.45     7086.46    355.65 o 
   2   4   2    44877.11    42969.38   2149.96 o 
   3   4   2     5794.76     5588.65    281.26 o 
   4   4   2     5771.10     5195.48    262.09 o 
   5   4   2    11435.47    11304.78    567.68 o 
   6   4   2      404.53      462.24     27.77 o 
   7   4   2     1110.57     1243.26     66.44 o 
   8   4   2       60.38       45.22     13.44 o 
   9   4   2     1214.36     1140.28     63.08 o 
  10   4   2      149.89      152.88     18.52 o 
  11   4   2     1620.82     1606.37     88.24 o 
  12   4   2      167.56      175.08     24.00 o 
  13   4   2      450.34      440.94     36.87 o 
  14   4   2       37.87       23.76     23.76 o 
  15   4   2       84.77       98.72     25.15 o 
  16   4   2      110.96      126.17     25.89 o 
 -16   5   2      124.64      159.02     25.07 o 
 -15   5   2       23.04       23.60     23.60 o 
 -14   5   2      264.69      285.27     29.17 o 
 -13   5   2       52.86       68.66     21.30 o 
 -12   5   2        0.72       18.19     18.19 o 
 -11   5   2       76.42      103.80     18.43 o 
 -10   5   2        1.02       16.55     16.55 o 
  -9   5   2     1082.86     1154.04     63.66 o 
  -8   5   2     1081.84     1016.97     56.12 o 
  -7   5   2      239.73      268.15     20.15 o 
  -6   5   2     2177.64     2072.54    107.00 o 
  -5   5   2     4891.54     4856.21    245.46 o 
  -4   5   2       21.23       18.93      7.87 o 
  -3   5   2     2851.67     2646.04    134.28 o 
  -2   5   2     1295.47     1399.99     71.85 o 
  -1   5   2     8008.75     8112.29    407.18 o 
   0   5   2      456.42      445.94     17.37 o 
   1   5   2      293.42      272.17     16.63 o 
   2   5   2     1411.96     1324.45     68.33 o 
   3   5   2        4.58       25.56      7.70 o 
   4   5   2      140.05      187.86     14.09 o 
   5   5   2     1700.14     1600.47     83.32 o 
   6   5   2     3012.20     2892.15    148.04 o 
   7   5   2       80.76       73.57     13.85 o 
   8   5   2     1155.75     1146.59     62.92 o 
   9   5   2       15.65       16.39     16.39 o 
  10   5   2      328.54      361.63     27.61 o 
  11   5   2       33.65       51.61     19.34 o 
  12   5   2      738.51      769.47     49.65 o 
  13   5   2        2.27       22.37     22.37 o 
  14   5   2       61.99       58.58     23.27 o 
  15   5   2      204.87      262.09     29.74 o 
  16   5   2        5.25       24.58     24.58 o 
 -16   6   2       25.46       23.10     23.10 o 
 -15   6   2      146.97      121.50     26.14 o 
 -14   6   2       19.26       53.09     21.14 o 
 -13   6   2      298.46      267.58     28.10 o 
 -12   6   2       12.85       20.65     20.65 o 
 -11   6   2      463.71      473.30     32.69 o 
 -10   6   2      715.21      724.57     44.24 o 
  -9   6   2      739.29      722.69     42.93 o 
  -8   6   2     1519.74     1565.24     83.40 o 
  -7   6   2     2115.62     2157.25    112.08 o 
  -6   6   2     3107.74     2969.73    151.89 o 
  -5   6   2      778.43      770.04     42.19 o 
  -4   6   2     1771.32     1718.61     88.73 o 
  -3   6   2     2039.12     2102.61    107.49 o 
  -2   6   2        7.20        8.27      8.27 o 
  -1   6   2     3113.11     3183.57    161.23 o 
   0   6   2     1634.01     1763.34     63.90 o 
   1   6   2       99.90      112.24     10.24 o 
   2   6   2       35.93       27.77      8.19 o 
   3   6   2      178.68      193.27     13.93 o 
   4   6   2     2278.36     2269.57    116.50 o 
   5   6   2     2127.84     2169.54    111.83 o 
   6   6   2      528.65      480.92     30.15 o 
   7   6   2     2096.54     2051.89    107.16 o 
   8   6   2       98.05      120.02     16.06 o 
   9   6   2     1073.63     1105.13     61.77 o 
  10   6   2       49.53       59.81     17.29 o 
  11   6   2       43.85       41.87     18.60 o 
  12   6   2       46.51      165.74     24.50 o 
  13   6   2       41.51       80.29     21.14 o 
  14   6   2       59.82       59.15     23.43 o 
  15   6   2       36.61       24.82     24.82 o 
  16   6   2       13.70       24.33     24.33 o 
 -16   7   2        0.61       23.35     23.35 o 
 -15   7   2        4.62       22.86     22.86 o 
 -14   7   2      252.63      248.90     29.41 o 
 -13   7   2        1.69       21.87     21.87 o 
 -12   7   2      321.15      312.88     28.43 o 
 -11   7   2        2.90       18.27     18.27 o 
 -10   7   2      181.54      192.04     20.89 o 
  -9   7   2      148.89      142.23     18.27 o 
  -8   7   2      216.87      202.44     19.42 o 
  -7   7   2        0.27       13.52     13.52 o 
  -6   7   2       29.49       53.50     12.04 o 
  -5   7   2      929.15      921.04     50.14 o 
  -4   7   2     1367.94     1257.35     66.28 o 
  -3   7   2     3614.76     3556.09    180.49 o 
  -2   7   2     2395.71     2467.43    125.35 o 
  -1   7   2     1335.92     1341.90     69.72 o 
   0   7   2       18.55       18.93      6.47 o 
   1   7   2     3038.61     3014.38    153.29 o 
   2   7   2      439.83      501.81     28.76 o 
   3   7   2     1962.00     1780.96     92.17 o 
   4   7   2      652.54      637.24     36.38 o 
   5   7   2     3776.71     3660.14    186.63 o 
   6   7   2     2013.69     1914.25    100.28 o 
   7   7   2      474.90      461.26     30.40 o 
   8   7   2      623.99      642.97     39.57 o 
   9   7   2      233.69      219.81     22.45 o 
  10   7   2     1047.58     1038.85     60.63 o 
  11   7   2      196.32      200.40     24.33 o 
  12   7   2        1.74       22.61     22.61 o 
  13   7   2       17.76       24.00     24.00 o 
  14   7   2      106.18       81.85     25.56 o 
  15   7   2       20.97       24.58     24.58 o 
 -16   8   2        3.47       22.86     22.86 o 
 -15   8   2       71.31      103.15     23.19 o 
 -14   8   2      392.18      420.78     35.07 o 
 -13   8   2      187.21      167.95     27.36 o 
 -12   8   2       97.53       98.64     23.35 o 
 -11   8   2        2.91       20.65     20.65 o 
 -10   8   2      222.33      218.99     22.04 o 
  -9   8   2        4.46       16.55     16.55 o 
  -8   8   2       10.04       16.55     16.55 o 
  -7   8   2       60.93       33.34     14.75 o 
  -6   8   2      108.89      103.39     14.58 o 
  -5   8   2     4524.62     4421.26    224.89 o 
  -4   8   2       87.85      113.80     14.09 o 
  -3   8   2     4042.46     4020.22    204.08 o 
  -2   8   2      382.97      408.17     24.99 o 
  -1   8   2      358.47      358.60     22.45 o 
   0   8   2    16805.22    16317.80    578.74 o 
   1   8   2    11044.85    11207.70    563.17 o 
   2   8   2        2.64       22.69      9.91 o 
   3   8   2     2145.51     2079.83    107.49 o 
   4   8   2      124.54      115.93     14.34 o 
   5   8   2       95.49       98.07     14.58 o 
   6   8   2     1894.69     1805.70     95.53 o 
   7   8   2     2778.39     2624.73    136.57 o 
   8   8   2      485.92      428.48     30.72 o 
   9   8   2     1138.63     1114.14     63.82 o 
  10   8   2     2210.50     2220.42    118.96 o 
  11   8   2      243.33      263.97     26.54 o 
  12   8   2       23.01       46.78     20.56 o 
  13   8   2       89.28      106.26     24.50 o 
  14   8   2       72.82       24.00     24.00 o 
  15   8   2       13.43       24.99     24.99 o 
 -15   9   2        0.87       23.02     23.02 o 
 -14   9   2        1.07       23.10     23.10 o 
 -13   9   2      335.38      386.21     33.18 o 
 -12   9   2       87.20       92.09     22.61 o 
 -11   9   2        0.62       20.40     20.40 o 
 -10   9   2       82.82      126.01     18.84 o 
  -9   9   2       23.87       18.43     18.43 o 
  -8   9   2      161.48      206.54     19.42 o 
  -7   9   2     1680.02     1571.87     84.30 o 
  -6   9   2       97.82       79.96     15.57 o 
  -5   9   2       74.63       78.57     14.34 o 
  -4   9   2     2473.48     2631.86    135.67 o 
  -3   9   2      753.64      642.07     37.44 o 
  -2   9   2     2187.48     2153.16    111.42 o 
  -1   9   2     4007.16     4021.53    204.57 o 
   0   9   2       93.44      111.34      9.75 o 
   1   9   2     3670.88     3784.67    192.61 o 
   2   9   2      371.41      397.60     25.81 o 
   3   9   2     5292.35     5333.20    270.36 o 
   4   9   2     2163.44     2177.00    113.22 o 
   5   9   2        2.04       26.79     12.70 o 
   6   9   2     4530.15     4351.53    222.68 o 
   7   9   2       83.60       52.43     16.80 o 
   8   9   2      433.24      472.97     32.53 o 
   9   9   2        0.21       18.35     18.35 o 
  10   9   2      183.90      175.00     22.94 o 
  11   9   2      300.82      335.33     30.48 o 
  12   9   2       34.49       44.16     21.79 o 
  13   9   2       58.86       24.58     24.58 o 
  14   9   2        6.45       24.91     24.91 o 
  15   9   2      101.99       82.42     25.48 o 
 -15  10   2        2.53       23.10     23.10 o 
 -14  10   2        0.68       23.68     23.68 o 
 -13  10   2        2.96       49.73     19.58 o 
 -12  10   2      119.32      153.53     22.86 o 
 -11  10   2       38.60       20.15     20.15 o 
 -10  10   2        6.93       20.56     20.56 o 
  -9  10   2      803.09      929.80     54.65 o 
  -8  10   2      514.07      522.78     35.07 o 
  -7  10   2     1358.89     1358.62     74.64 o 
  -6  10   2      147.66      128.79     17.86 o 
  -5  10   2      505.27      512.62     32.69 o 
  -4  10   2      530.10      496.81     31.54 o 
  -3  10   2      918.48      902.85     50.55 o 
  -2  10   2      125.60       98.07     14.91 o 
  -1  10   2       34.06       47.27     12.86 o 
   0  10   2      383.59      406.04     19.01 o 
   1  10   2        2.68       13.35     13.35 o 
   2  10   2      317.89      274.21     21.55 o 
   3  10   2        4.09       13.35     13.35 o 
   4  10   2       18.10       13.44     13.44 o 
   5  10   2       36.01       38.42     15.48 o 
   6  10   2     2355.92     2253.93    118.80 o 
   7  10   2        1.93       16.47     16.47 o 
   8  10   2      303.63      287.16     25.40 o 
   9  10   2      299.98      273.89     25.73 o 
  10  10   2      163.96      163.61     24.82 o 
  11  10   2      131.34      122.24     24.00 o 
  12  10   2       39.69       23.84     23.84 o 
  13  10   2       13.12       24.17     24.17 o 
  14  10   2       12.16       24.50     24.50 o 
 -14  11   2        3.00       23.02     23.02 o 
 -13  11   2       43.92       77.18     22.04 o 
 -12  11   2       17.38       22.86     22.86 o 
 -11  11   2       44.64       62.59     20.81 o 
 -10  11   2      212.15      224.97     25.73 o 
  -9  11   2      275.73      255.37     26.14 o 
  -8  11   2      744.85      745.30     46.04 o 
  -7  11   2      180.34      189.01     21.96 o 
  -6  11   2     1789.67     1718.61     92.91 o 
  -5  11   2      676.28      651.82     40.14 o 
  -4  11   2      610.48      608.56     37.61 o 
  -3  11   2      273.24      295.27     23.10 o 
  -2  11   2      712.54      758.98     43.75 o 
  -1  11   2       14.84       13.44     13.44 o 
   0  11   2       34.26       25.81     10.81 o 
   1  11   2     5069.50     5084.79    258.81 o 
   2  11   2      550.34      461.91     30.72 o 
   3  11   2      159.79      182.70     19.66 o 
   4  11   2     1471.01     1478.56     80.13 o 
   5  11   2        8.13       16.47     16.47 o 
   6  11   2      743.81      779.22     47.11 o 
   7  11   2       15.68       18.43     18.43 o 
   8  11   2       79.06       98.15     18.76 o 
   9  11   2       85.66       78.32     19.91 o 
  10  11   2       21.96       22.61     22.61 o 
  11  11   2      210.12      252.18     27.28 o 
  12  11   2       63.04       50.47     24.33 o 
  13  11   2      274.85      280.69     31.21 o 
  14  11   2       37.00       24.66     24.66 o 
 -14  12   2       34.30       52.11     20.56 o 
 -13  12   2        0.27       23.51     23.51 o 
 -12  12   2        2.20       23.35     23.35 o 
 -11  12   2        0.79       23.10     23.10 o 
 -10  12   2      367.39      396.04     32.61 o 
  -9  12   2        3.83       20.32     20.32 o 
  -8  12   2       47.55       39.41     18.76 o 
  -7  12   2     1624.49     1584.49     87.34 o 
  -6  12   2      557.61      500.50     35.47 o 
  -5  12   2        9.29       16.47     16.47 o 
  -4  12   2      273.85      273.23     23.02 o 
  -3  12   2      481.94      490.59     32.61 o 
  -2  12   2      647.53      643.46     39.08 o 
  -1  12   2       31.47       51.12     14.09 o 
   0  12   2     2714.02     2739.27    100.77 o 
   1  12   2      658.14      640.68     39.90 o 
   2  12   2     4748.47     4739.22    242.43 o 
   3  12   2        6.17       16.47     16.47 o 
   4  12   2      294.80      322.88     26.54 o 
   5  12   2     3077.70     3024.71    158.04 o 
   6  12   2      224.60      212.52     23.68 o 
   7  12   2      345.73      344.51     28.59 o 
   8  12   2      154.07      166.81     22.20 o 
   9  12   2       32.87       22.69     22.69 o 
  10  12   2      190.45      189.01     25.64 o 
  11  12   2        2.72       23.68     23.68 o 
  12  12   2       66.03       65.87     23.76 o 
  13  12   2       33.32       25.23     25.23 o 
 -13  13   2        0.02       23.43     23.43 o 
 -12  13   2       33.62       22.69     22.69 o 
 -11  13   2       27.98       22.53     22.53 o 
 -10  13   2        0.02       23.27     23.27 o 
  -9  13   2        3.20       21.96     21.96 o 
  -8  13   2        2.82       20.40     20.40 o 
  -7  13   2      116.37       92.25     21.38 o 
  -6  13   2      510.31      571.61     38.18 o 
  -5  13   2       38.57       18.35     18.35 o 
  -4  13   2      355.52      387.52     29.41 o 
  -3  13   2      167.18      125.02     19.58 o 
  -2  13   2     1005.36     1005.26     57.60 o 
  -1  13   2      116.72      122.15     17.94 o 
   0  13   2      153.86      150.09     14.34 o 
   1  13   2      213.33      225.55     22.37 o 
   2  13   2      274.74      277.08     24.74 o 
   3  13   2      106.04       95.77     18.84 o 
   4  13   2      722.84      655.34     42.52 o 
   5  13   2      361.29      366.38     30.15 o 
   6  13   2      209.44      188.03     22.61 o 
   7  13   2       26.29       48.75     17.78 o 
   8  13   2      173.64      174.02     25.73 o 
   9  13   2       73.15       22.37     22.37 o 
  10  13   2       30.81       51.04     22.37 o 
  11  13   2       93.85       69.23     25.07 o 
  12  13   2        2.12       24.74     24.74 o 
  13  13   2       16.84       24.50     24.50 o 
 -12  14   2       58.60       23.02     23.02 o 
 -11  14   2        4.11       22.86     22.86 o 
 -10  14   2        4.35       22.61     22.61 o 
  -9  14   2        3.60       23.35     23.35 o 
  -8  14   2       51.65       21.96     21.96 o 
  -7  14   2      415.55      392.76     32.44 o 
  -6  14   2       29.87       20.56     20.56 o 
  -5  14   2      586.75      582.51     39.98 o 
  -4  14   2      473.48      460.19     34.16 o 
  -3  14   2      268.72      256.44     25.40 o 
  -2  14   2       18.12       18.35     18.35 o 
  -1  14   2      184.77      208.75     21.96 o 
   0  14   2      237.32      243.82     16.88 o 
   1  14   2       40.98       53.91     17.04 o 
   2  14   2      147.39      141.74     20.32 o 
   3  14   2        1.34       18.35     18.35 o 
   4  14   2        1.64       18.35     18.35 o 
   5  14   2       66.57       66.03     18.52 o 
   6  14   2      353.46      342.62     31.54 o 
   7  14   2      549.20      533.93     40.14 o 
   8  14   2      205.15      266.18     27.94 o 
   9  14   2       27.83       23.84     23.84 o 
  10  14   2       47.33       24.41     24.41 o 
  11  14   2       30.46       24.99     24.99 o 
  12  14   2        7.71       24.82     24.82 o 
 -12  15   2        9.46       22.78     22.78 o 
 -11  15   2      100.06      133.30     24.50 o 
 -10  15   2        2.45       22.94     22.94 o 
  -9  15   2      193.05      147.39     26.54 o 
  -8  15   2        1.30       23.27     23.27 o 
  -7  15   2        2.15       21.79     21.79 o 
  -6  15   2      501.79      481.98     37.44 o 
  -5  15   2       35.00       58.66     21.22 o 
  -4  15   2       40.39       56.37     18.35 o 
  -3  15   2       13.33       20.73     20.73 o 
  -2  15   2      286.50      252.67     26.71 o 
  -1  15   2      757.97      737.19     47.60 o 
   0  15   2     1287.89     1354.52     54.32 o 
   1  15   2      374.59      421.19     32.69 o 
   2  15   2      156.19      184.26     22.53 o 
   3  15   2       25.85       65.46     17.53 o 
   4  15   2        7.56       20.73     20.73 o 
   5  15   2        1.28       20.56     20.56 o 
   6  15   2       53.75       55.63     22.04 o 
   7  15   2      249.45      268.56     29.41 o 
   8  15   2      588.55      537.61     42.44 o 
   9  15   2      103.24      156.16     26.22 o 
  10  15   2        2.15       25.07     25.07 o 
  11  15   2        1.02       24.99     24.99 o 
 -11  16   2      276.22      249.31     30.48 o 
 -10  16   2        6.04       23.19     23.19 o 
  -9  16   2       76.59       55.30     24.00 o 
  -8  16   2       51.29       71.44     21.87 o 
  -7  16   2        8.27       23.02     23.02 o 
  -6  16   2       99.03       59.89     23.60 o 
  -5  16   2      104.02       95.94     23.84 o 
  -4  16   2        1.88       22.20     22.20 o 
  -3  16   2     1198.37     1293.56     75.37 o 
  -2  16   2     1178.43     1207.46     71.44 o 
  -1  16   2     1583.45     1768.67     98.40 o 
   0  16   2       57.37       50.88     16.71 o 
   1  16   2       32.43       20.56     20.56 o 
   2  16   2       81.88       20.56     20.56 o 
   3  16   2       77.31       63.25     22.94 o 
   4  16   2      489.40      577.76     42.03 o 
   5  16   2       72.05       84.88     23.10 o 
   6  16   2      392.99      397.68     34.90 o 
   7  16   2       50.19       59.97     23.76 o 
   8  16   2        2.04       24.25     24.25 o 
   9  16   2      117.37       99.87     25.64 o 
  10  16   2       35.00       24.99     24.99 o 
 -10  17   2      163.91      151.73     26.71 o 
  -9  17   2       55.74       23.10     23.10 o 
  -8  17   2       47.83       23.92     23.92 o 
  -7  17   2        0.67       23.35     23.35 o 
  -6  17   2        3.01       22.78     22.78 o 
  -5  17   2        0.92       23.19     23.19 o 
  -4  17   2        6.42       23.51     23.51 o 
  -3  17   2       57.08       21.87     21.87 o 
  -2  17   2      121.26       89.06     26.38 o 
  -1  17   2        0.71       22.12     22.12 o 
   0  17   2      392.78      479.69     26.95 o 
   1  17   2        0.33       22.20     22.20 o 
   2  17   2       97.12      140.42     24.41 o 
   3  17   2        9.55       22.04     22.04 o 
   4  17   2      251.17      236.36     29.49 o 
   5  17   2        8.91       23.60     23.60 o 
   6  17   2        8.30       71.03     21.38 o 
   7  17   2       34.63       24.00     24.00 o 
   8  17   2        5.15       24.74     24.74 o 
   9  17   2      127.75      140.26     27.20 o 
  -8  18   2        0.22       23.60     23.60 o 
  -7  18   2        2.88       23.51     23.51 o 
  -6  18   2       24.51       22.94     22.94 o 
  -5  18   2      342.64      290.68     32.12 o 
  -4  18   2       18.17       23.84     23.84 o 
  -3  18   2       98.09       95.61     24.74 o 
  -2  18   2        6.54       23.19     23.19 o 
  -1  18   2        3.99       23.35     23.35 o 
   0  18   2       78.16      111.59     17.45 o 
   1  18   2        1.06       23.43     23.43 o 
   2  18   2        0.23       23.35     23.35 o 
   3  18   2       17.58       23.27     23.27 o 
   4  18   2       43.86       53.09     23.35 o 
   5  18   2        7.64       23.92     23.92 o 
   6  18   2       72.65       61.28     24.33 o 
   7  18   2       27.09       24.33     24.33 o 
   8  18   2       79.61       58.50     25.56 o 
  -7  19   2       15.77       23.10     23.10 o 
  -6  19   2       30.38       51.61     22.78 o 
  -5  19   2        3.81       23.60     23.60 o 
  -4  19   2        6.43       24.09     24.09 o 
  -3  19   2       76.62       48.99     24.00 o 
  -2  19   2      109.23       84.80     26.71 o 
  -1  19   2       38.64       23.60     23.60 o 
   0  19   2      127.50      115.27     18.43 o 
   1  19   2      113.56      163.04     26.14 o 
   2  19   2        6.71       23.60     23.60 o 
   3  19   2      211.48      214.08     29.82 o 
   4  19   2      257.36      270.36     33.59 o 
   5  19   2       28.65       24.17     24.17 o 
   6  19   2       55.88       24.58     24.58 o 
  -5  20   2        0.50       23.10     23.10 o 
  -4  20   2       98.09       99.30     25.48 o 
  -3  20   2       13.84       24.00     24.00 o 
  -2  20   2       21.68       24.33     24.33 o 
  -1  20   2       13.13       23.76     23.76 o 
   0  20   2       10.85       23.84     23.84 o 
   1  20   2       32.52       23.84     23.84 o 
   2  20   2      181.55      216.37     29.66 o 
   3  20   2       64.20       66.36     26.30 o 
   4  20   2       15.16       24.17     24.17 o 
 -17   1   3        0.32       23.60     23.60 o 
 -16   1   3       10.14       23.10     23.10 o 
 -15   1   3       16.76       23.19     23.19 o 
 -14   1   3        0.47       22.12     22.12 o 
 -13   1   3      126.30      138.79     20.81 o 
 -12   1   3       73.91      106.92     18.93 o 
 -11   1   3      844.70      903.91     53.09 o 
 -10   1   3      134.06      129.28     17.86 o 
  -9   1   3      546.44      547.12     33.75 o 
  -8   1   3     1564.56     1522.14     80.45 o 
  -7   1   3      113.98      117.08     13.27 o 
  -6   1   3     7159.11     7011.66    353.19 o 
  -5   1   3    18856.07    18523.64    928.25 o 
  -4   1   3    11459.34    11529.43    578.09 o 
  -3   1   3        4.04       18.27      5.65 o 
  -2   1   3     1831.55     2069.59    104.70 o 
  -1   1   3     7440.70     7653.90    383.67 o 
   0   1   3     1255.38     1357.14     48.67 o 
   1   1   3     9548.24     9426.09    472.32 o 
   2   1   3     5486.15     5126.49    257.75 o 
   3   1   3      175.02      161.97     11.22 o 
   4   1   3       11.50       17.70      7.29 o 
   5   1   3     2340.97     2417.95    123.47 o 
   6   1   3        2.76        8.36      8.36 o 
   7   1   3     1624.88     1600.96     84.22 o 
   8   1   3       85.67       70.38     14.42 o 
   9   1   3      417.68      433.40     29.58 o 
  10   1   3     1711.29     1620.21     87.99 o 
  11   1   3       31.51       58.82     18.27 o 
  12   1   3       71.46       80.13     20.48 o 
  13   1   3      290.13      299.86     30.23 o 
  14   1   3      108.17       96.68     24.82 o 
  15   1   3       11.36       24.00     24.00 o 
  16   1   3       95.22       79.63     26.71 o 
 -17   2   3       59.32       65.05     23.43 o 
 -16   2   3        0.04       22.94     22.94 o 
 -15   2   3      156.97      157.38     25.64 o 
 -14   2   3        0.63       22.04     22.04 o 
 -13   2   3       29.80       20.65     20.65 o 
 -12   2   3      904.18      888.43     53.66 o 
 -11   2   3      223.74      234.40     22.94 o 
 -10   2   3      620.55      636.25     39.49 o 
  -9   2   3     1955.17     1979.14    103.88 o 
  -8   2   3     3420.26     3443.44    176.15 o 
  -7   2   3     1993.87     2061.89    106.67 o 
  -6   2   3      271.25      294.94     19.42 o 
  -5   2   3     1285.81     1261.53     65.54 o 
  -4   2   3     6515.57     6789.23    341.23 o 
  -3   2   3      422.04      527.21     28.35 o 
  -2   2   3     5909.54     5973.38    299.78 o 
  -1   2   3    12721.10    12674.54    634.78 o 
   0   2   3      238.60      212.36      8.77 o 
   1   2   3    19378.98    19668.91    984.53 o 
   2   2   3     6469.47     6170.67    310.02 o 
   3   2   3      123.03       90.94      8.52 o 
   4   2   3     1761.22     1780.30     91.27 o 
   5   2   3     2033.13     2120.71    108.80 o 
   6   2   3     5619.93     6026.31    304.28 o 
   7   2   3      408.49      396.12     25.89 o 
   8   2   3      169.77      211.46     18.19 o 
   9   2   3     1063.41      908.58     52.02 o 
  10   2   3       91.20       86.35     17.20 o 
  11   2   3      826.14      914.32     54.32 o 
  12   2   3        3.26       20.73     20.73 o 
  13   2   3      440.40      515.33     36.79 o 
  14   2   3      158.55      160.66     25.73 o 
  15   2   3      194.89      161.07     28.35 o 
  16   2   3        0.43       24.82     24.82 o 
 -17   3   3       18.46       58.17     20.65 o 
 -16   3   3        7.86       24.00     24.00 o 
 -15   3   3       60.73       80.37     23.10 o 
 -14   3   3        0.28       21.96     21.96 o 
 -13   3   3      180.67      169.43     22.37 o 
 -12   3   3       42.14       58.41     17.53 o 
 -11   3   3     1041.18     1100.95     62.35 o 
 -10   3   3        3.95       16.63     16.63 o 
  -9   3   3      551.98      548.18     34.33 o 
  -8   3   3      186.28      184.99     17.70 o 
  -7   3   3       59.92       42.27     12.45 o 
  -6   3   3    14159.88    13865.20    695.98 o 
  -5   3   3      490.97      436.51     25.32 o 
  -4   3   3     4322.34     4289.68    216.37 o 
  -3   3   3     1131.92     1177.64     60.63 o 
  -2   3   3     4948.97     5098.72    256.27 o 
  -1   3   3     2104.56     2020.92    102.41 o 
   0   3   3       49.20       68.00      5.00 o 
   1   3   3     2504.59     2352.90    119.12 o 
   2   3   3     8030.84     8495.22    426.27 o 
   3   3   3     6977.09     7396.64    371.54 o 
   4   3   3     3216.40     3306.13    167.63 o 
   5   3   3      210.38      179.59     14.42 o 
   6   3   3      754.08      662.96     37.85 o 
   7   3   3     1735.29     1687.97     88.56 o 
   8   3   3       12.03       13.27     13.27 o 
   9   3   3     2489.06     2524.21    131.49 o 
  10   3   3        1.27       16.39     16.39 o 
  11   3   3     1596.87     1632.91     89.55 o 
  12   3   3       43.57       70.46     20.48 o 
  13   3   3       28.96       22.37     22.37 o 
  14   3   3       15.70       23.68     23.68 o 
  15   3   3        0.90       23.92     23.92 o 
  16   3   3       14.28       24.74     24.74 o 
 -16   4   3        9.80       23.68     23.68 o 
 -15   4   3       12.95       22.61     22.61 o 
 -14   4   3        0.28       21.71     21.71 o 
 -13   4   3       83.13      121.50     21.14 o 
 -12   4   3      669.54      639.53     42.03 o 
 -11   4   3      274.79      341.89     26.46 o 
 -10   4   3      208.85      218.34     21.79 o 
  -9   4   3      375.79      403.09     28.10 o 
  -8   4   3      985.24     1012.63     55.63 o 
  -7   4   3      256.69      262.91     19.58 o 
  -6   4   3     1037.12     1040.24     55.71 o 
  -5   4   3     3987.26     4066.75    205.80 o 
  -4   4   3      554.55      562.52     30.97 o 
  -3   4   3      167.88      160.01     11.55 o 
  -2   4   3       26.45       29.66      6.23 o 
  -1   4   3     3598.97     3516.03    177.29 o 
   0   4   3       40.18       38.67      4.83 o 
   1   4   3     1222.42     1230.64     63.41 o 
   2   4   3       74.05       80.21      8.68 o 
   3   4   3      294.33      281.18     17.45 o 
   4   4   3     1837.10     1867.31     96.02 o 
   5   4   3      493.23      469.69     28.02 o 
   6   4   3     4569.68     4765.11    241.61 o 
   7   4   3       22.08       13.19     13.19 o 
   8   4   3      873.58      895.31     50.55 o 
   9   4   3      243.03      223.17     21.79 o 
  10   4   3      175.35      166.72     19.91 o 
  11   4   3      291.16      336.97     28.51 o 
  12   4   3      134.29      153.29     23.19 o 
  13   4   3       38.81       42.60     21.14 o 
  14   4   3        1.53       23.60     23.60 o 
  15   4   3        2.32       25.07     25.07 o 
  16   4   3        2.01       24.58     24.58 o 
 -16   5   3       42.69       50.96     22.37 o 
 -15   5   3       81.43       66.85     24.25 o 
 -14   5   3        1.26       21.55     21.55 o 
 -13   5   3      226.45      223.17     26.46 o 
 -12   5   3       34.74       18.11     18.11 o 
 -11   5   3      690.92      768.49     46.45 o 
 -10   5   3      432.29      392.60     29.25 o 
  -9   5   3      217.45      214.65     20.48 o 
  -8   5   3      678.88      733.26     42.19 o 
  -7   5   3      276.87      308.05     21.96 o 
  -6   5   3     1898.11     1787.84     92.99 o 
  -5   5   3     1114.31     1096.12     58.17 o 
  -4   5   3     3178.89     3015.70    153.21 o 
  -3   5   3       33.58       48.75      8.36 o 
  -2   5   3     1736.13     1673.79     85.70 o 
  -1   5   3     1177.07     1255.71     64.81 o 
   0   5   3     6477.38     6512.47    231.61 o 
   1   5   3     2206.61     2292.68    116.67 o 
   2   5   3     2533.88     2598.03    132.07 o 
   3   5   3     1985.43     1941.45     99.54 o 
   4   5   3      402.30      366.46     22.45 o 
   5   5   3     2017.97     1927.85     99.87 o 
   6   5   3     3655.70     3347.67    171.23 o 
   7   5   3      648.55      670.42     38.92 o 
   8   5   3       15.36       13.35     13.35 o 
   9   5   3      783.65      747.51     44.49 o 
  10   5   3       70.99       49.98     17.70 o 
  11   5   3       22.14       45.31     19.42 o 
  12   5   3      228.01      216.04     27.77 o 
  13   5   3       42.31       50.88     22.37 o 
  14   5   3       90.88      115.11     25.07 o 
  15   5   3      109.30      105.85     25.07 o 
  16   5   3       11.74       24.33     24.33 o 
 -16   6   3        2.87       22.94     22.94 o 
 -15   6   3       58.00       23.10     23.10 o 
 -14   6   3       53.53       97.66     22.04 o 
 -13   6   3      129.79      129.20     23.51 o 
 -12   6   3       29.99       20.56     20.56 o 
 -11   6   3       21.39       18.35     18.35 o 
 -10   6   3      735.59      721.13     44.57 o 
  -9   6   3       93.64       76.77     16.39 o 
  -8   6   3      218.31      170.25     18.11 o 
  -7   6   3     1150.42     1226.96     66.03 o 
  -6   6   3      611.33      582.84     34.41 o 
  -5   6   3      430.74      391.62     24.50 o 
  -4   6   3     2888.19     2880.76    146.90 o 
  -3   6   3      434.59      483.95     27.61 o 
  -2   6   3        2.12        8.27      8.27 o 
  -1   6   3     4985.88     4586.67    231.45 o 
   0   6   3     7104.52     6577.85    234.15 o 
   1   6   3     3184.21     3214.62    163.04 o 
   2   6   3      832.48      829.93     44.57 o 
   3   6   3     2961.70     2722.23    138.79 o 
   4   6   3     1130.20     1113.57     59.15 o 
   5   6   3       39.54       63.41     12.29 o 
   6   6   3     3699.60     3648.75    186.47 o 
   7   6   3       13.20       35.07     12.78 o 
   8   6   3       31.13       16.30     16.30 o 
   9   6   3      924.79      909.32     52.76 o 
  10   6   3       54.73       54.40     18.84 o 
  11   6   3      465.63      476.41     35.15 o 
  12   6   3      225.05      225.79     28.43 o 
  13   6   3       18.06       24.00     24.00 o 
  14   6   3      103.68      130.18     24.09 o 
  15   6   3        0.55       24.58     24.58 o 
 -16   7   3       68.43       80.62     23.02 o 
 -15   7   3       62.49       63.41     22.94 o 
 -14   7   3      118.34       96.84     25.40 o 
 -13   7   3       24.84       21.79     21.79 o 
 -12   7   3      492.35      497.80     36.38 o 
 -11   7   3       57.66       54.24     18.27 o 
 -10   7   3      216.31      217.44     23.19 o 
  -9   7   3     1673.87     1763.75     94.38 o 
  -8   7   3      311.31      300.84     23.51 o 
  -7   7   3        0.91       13.52     13.52 o 
  -6   7   3      111.36       88.97     13.52 o 
  -5   7   3     2653.05     2536.74    130.59 o 
  -4   7   3      528.54      607.74     34.90 o 
  -3   7   3     1048.03     1012.88     54.24 o 
  -2   7   3     8691.42     8754.44    440.36 o 
  -1   7   3      105.86      105.03     11.14 o 
   0   7   3      663.71      696.55     27.20 o 
   1   7   3      323.45      354.01     22.45 o 
   2   7   3     4217.38     3989.82    202.28 o 
   3   7   3     4775.15     4608.63    233.41 o 
   4   7   3      101.03      103.23     12.86 o 
   5   7   3     5741.00     5522.70    279.87 o 
   6   7   3       36.73       13.27     13.27 o 
   7   7   3     2690.33     2805.63    145.34 o 
   8   7   3      765.67      791.92     46.86 o 
   9   7   3      769.96      723.10     44.81 o 
  10   7   3      794.97      824.03     50.55 o 
  11   7   3       78.96       61.28     21.06 o 
  12   7   3      123.50      166.72     24.91 o 
  13   7   3        3.82       23.84     23.84 o 
  14   7   3       21.35       54.73     21.63 o 
  15   7   3       23.81       25.07     25.07 o 
 -16   8   3        2.82       22.61     22.61 o 
 -15   8   3        8.47       23.43     23.43 o 
 -14   8   3        2.26       23.43     23.43 o 
 -13   8   3      106.48      135.26     23.19 o 
 -12   8   3      348.56      338.61     31.38 o 
 -11   8   3       91.75       52.52     19.66 o 
 -10   8   3      344.91      384.98     30.23 o 
  -9   8   3      258.48      245.21     23.51 o 
  -8   8   3        0.32       16.55     16.55 o 
  -7   8   3      193.62      158.29     17.37 o 
  -6   8   3       42.78       48.34     12.94 o 
  -5   8   3     1306.06     1148.31     62.27 o 
  -4   8   3      102.24       82.83     13.60 o 
  -3   8   3      347.96      353.77     23.27 o 
  -2   8   3       51.84       42.19     11.72 o 
  -1   8   3     1999.84     1898.52     98.23 o 
   0   8   3     2144.33     2173.39     79.31 o 
   1   8   3      360.38      388.42     24.58 o 
   2   8   3       14.36       23.19     11.39 o 
   3   8   3      105.52      154.11     14.83 o 
   4   8   3      140.61      113.72     14.83 o 
   5   8   3      537.32      527.95     32.44 o 
   6   8   3      865.33      874.75     49.65 o 
   7   8   3      984.03      894.49     51.45 o 
   8   8   3      326.27      349.92     26.71 o 
   9   8   3        8.59       18.35     18.35 o 
  10   8   3      122.10      123.47     21.87 o 
  11   8   3      163.56      149.60     25.56 o 
  12   8   3      165.90      188.84     24.66 o 
  13   8   3        1.58       23.51     23.51 o 
  14   8   3        3.82       25.07     25.07 o 
  15   8   3        2.30       24.74     24.74 o 
 -15   9   3        5.87       22.86     22.86 o 
 -14   9   3       21.70       22.94     22.94 o 
 -13   9   3       88.38       72.92     22.61 o 
 -12   9   3      118.38      118.55     23.27 o 
 -11   9   3        5.23       20.40     20.40 o 
 -10   9   3      115.10      130.92     20.40 o 
  -9   9   3      223.14      250.29     23.43 o 
  -8   9   3      219.59      211.37     21.87 o 
  -7   9   3      115.50      113.31     17.20 o 
  -6   9   3      176.10      199.09     18.68 o 
  -5   9   3      190.06      177.54     18.11 o 
  -4   9   3     2647.29     2600.97    134.44 o 
  -3   9   3     1236.98     1201.40     64.72 o 
  -2   9   3     1008.55     1039.91     56.37 o 
  -1   9   3     3666.00     3673.82    187.45 o 
   0   9   3     2299.84     2347.82     85.78 o 
   1   9   3      727.78      778.89     43.67 o 
   2   9   3     2108.03     2066.39    107.41 o 
   3   9   3      646.51      659.44     38.51 o 
   4   9   3      190.12      184.42     17.78 o 
   5   9   3     2193.90     2101.79    110.28 o 
   6   9   3      269.53      269.79     22.86 o 
   7   9   3      228.30      245.54     22.20 o 
   8   9   3      488.93      513.44     34.49 o 
   9   9   3      262.02      240.95     24.25 o 
  10   9   3       36.74       20.73     20.73 o 
  11   9   3      155.38      161.15     23.68 o 
  12   9   3      115.49      100.94     24.74 o 
  13   9   3        2.19       47.85     21.14 o 
  14   9   3        4.12       24.66     24.66 o 
 -15  10   3      132.89      130.59     25.32 o 
 -14  10   3        2.25       23.51     23.51 o 
 -13  10   3       66.93       85.45     23.19 o 
 -12  10   3        4.52       21.38     21.38 o 
 -11  10   3      112.45      107.00     23.02 o 
 -10  10   3      208.99      254.55     24.66 o 
  -9  10   3       37.34       18.19     18.19 o 
  -8  10   3      338.34      381.05     28.67 o 
  -7  10   3      126.96      145.67     19.17 o 
  -6  10   3        4.45       16.55     16.55 o 
  -5  10   3        7.16       13.52     13.52 o 
  -4  10   3      300.14      308.30     22.94 o 
  -3  10   3        4.22       13.44     13.44 o 
  -2  10   3       61.35       76.52     13.52 o 
  -1  10   3     7129.63     6857.88    346.80 o 
   0  10   3     1371.13     1320.11     50.22 o 
   1  10   3     1184.32     1025.82     56.69 o 
   2  10   3      970.64      949.79     52.84 o 
   3  10   3      255.26      275.11     21.30 o 
   4  10   3     2987.92     3004.72    155.25 o 
   5  10   3       66.08       62.92     17.12 o 
   6  10   3     1966.02     1818.64     97.41 o 
   7  10   3        1.24       16.39     16.39 o 
   8  10   3       22.22       39.24     17.37 o 
   9  10   3      161.75      168.77     21.87 o 
  10  10   3       93.95       67.02     22.61 o 
  11  10   3      167.36      203.02     24.91 o 
  12  10   3      125.39      152.14     25.23 o 
  13  10   3      188.61      231.61     29.82 o 
  14  10   3        2.82       24.99     24.99 o 
 -14  11   3      139.45      127.23     24.25 o 
 -13  11   3       16.27       22.86     22.86 o 
 -12  11   3        3.78       22.78     22.78 o 
 -11  11   3        6.31       38.18     19.01 o 
 -10  11   3       21.83       20.24     20.24 o 
  -9  11   3      967.36      912.60     55.88 o 
  -8  11   3       56.27       18.27     18.27 o 
  -7  11   3       15.79       18.35     18.35 o 
  -6  11   3        1.23       16.47     16.47 o 
  -5  11   3      170.82      163.86     19.74 o 
  -4  11   3       53.97       82.50     15.16 o 
  -3  11   3       50.30       86.27     14.75 o 
  -2  11   3      196.50      218.34     19.25 o 
  -1  11   3      295.46      301.99     23.27 o 
   0  11   3     2532.68     2553.70     93.89 o 
   1  11   3       16.28       13.35     13.35 o 
   2  11   3       58.74       59.40     15.89 o 
   3  11   3      133.83      149.03     17.70 o 
   4  11   3       85.35      133.95     18.52 o 
   5  11   3     2155.13     2172.90    115.19 o 
   6  11   3      200.17      200.56     22.20 o 
   7  11   3       22.98       18.35     18.35 o 
   8  11   3      483.25      424.55     32.03 o 
   9  11   3       25.37       20.65     20.65 o 
  10  11   3      222.40      247.01     27.53 o 
  11  11   3        6.59       23.92     23.92 o 
  12  11   3       20.27       24.41     24.41 o 
  13  11   3      189.62      159.92     28.18 o 
 -14  12   3        0.45       22.78     22.78 o 
 -13  12   3       45.13       49.16     21.71 o 
 -12  12   3        9.15       23.27     23.27 o 
 -11  12   3        8.90       23.02     23.02 o 
 -10  12   3       64.37       70.79     22.12 o 
  -9  12   3        5.94       20.24     20.24 o 
  -8  12   3      520.94      516.39     36.38 o 
  -7  12   3      406.44      412.26     32.36 o 
  -6  12   3      307.03      282.32     25.73 o 
  -5  12   3      347.81      319.85     26.87 o 
  -4  12   3        1.16       16.47     16.47 o 
  -3  12   3      299.98      313.13     24.91 o 
  -2  12   3        6.24       16.47     16.47 o 
  -1  12   3       11.05       16.47     16.47 o 
   0  12   3       45.73       62.27     11.72 o 
   1  12   3       15.58       16.47     16.47 o 
   2  12   3        8.14       16.47     16.47 o 
   3  12   3       38.74       16.47     16.47 o 
   4  12   3      275.70      284.86     25.32 o 
   5  12   3      220.21      226.70     23.43 o 
   6  12   3       38.86       18.35     18.35 o 
   7  12   3      685.08      646.50     42.19 o 
   8  12   3      140.61      129.61     24.41 o 
   9  12   3       42.79       60.14     21.96 o 
  10  12   3       10.55       24.00     24.00 o 
  11  12   3       62.48       56.53     24.50 o 
  12  12   3        3.40       25.15     25.15 o 
  13  12   3       53.83       24.99     24.99 o 
 -13  13   3       55.79       43.83     21.79 o 
 -12  13   3       27.40       23.68     23.68 o 
 -11  13   3       52.00       55.30     21.87 o 
 -10  13   3       14.14       23.10     23.10 o 
  -9  13   3      191.13      205.48     25.07 o 
  -8  13   3      104.37       59.89     23.35 o 
  -7  13   3      762.22      763.08     48.17 o 
  -6  13   3       68.53       49.16     19.58 o 
  -5  13   3     1468.43     1476.84     81.93 o 
  -4  13   3      105.92       94.95     18.76 o 
  -3  13   3     1062.21     1089.15     62.59 o 
  -2  13   3      642.46      611.84     38.83 o 
  -1  13   3      137.95      150.91     18.76 o 
   0  13   3      552.83      569.73     26.05 o 
   1  13   3       90.39       51.37     18.11 o 
   2  13   3      571.32      648.13     40.96 o 
   3  13   3     1157.81     1269.07     70.95 o 
   4  13   3      368.84      400.87     30.81 o 
   5  13   3      936.79      934.56     55.63 o 
   6  13   3       24.94       43.01     17.37 o 
   7  13   3       33.23       20.65     20.65 o 
   8  13   3      333.60      299.20     30.89 o 
   9  13   3      193.27      154.27     25.48 o 
  10  13   3      221.85      190.65     29.17 o 
  11  13   3       43.13       24.09     24.09 o 
  12  13   3      345.35      321.73     34.16 o 
 -12  14   3       42.70       22.86     22.86 o 
 -11  14   3        0.08       22.69     22.69 o 
 -10  14   3       11.55       22.45     22.45 o 
  -9  14   3        1.47       23.19     23.19 o 
  -8  14   3      267.88      246.03     28.51 o 
  -7  14   3       45.55       64.23     21.55 o 
  -6  14   3      114.75       81.19     20.48 o 
  -5  14   3       68.18       72.34     18.76 o 
  -4  14   3       13.15       42.19     17.61 o 
  -3  14   3      764.39      835.67     50.55 o 
  -2  14   3      110.98       75.54     19.42 o 
  -1  14   3       69.17       74.80     18.11 o 
   0  14   3        8.61       35.15     12.21 o 
   1  14   3     1415.48     1400.15     78.41 o 
   2  14   3      108.33      126.42     20.32 o 
   3  14   3      422.59      501.81     35.31 o 
   4  14   3      740.50      799.29     49.48 o 
   5  14   3       24.37       20.73     20.73 o 
   6  14   3      461.02      472.40     37.11 o 
   7  14   3       35.04       22.45     22.45 o 
   8  14   3        7.75       24.09     24.09 o 
   9  14   3       25.88       23.60     23.60 o 
  10  14   3        0.80       24.17     24.17 o 
  11  14   3      214.78      211.21     30.07 o 
  12  14   3        3.52       24.58     24.58 o 
 -12  15   3        0.68       22.61     22.61 o 
 -11  15   3       57.33       74.72     23.10 o 
 -10  15   3        0.46       22.78     22.78 o 
  -9  15   3      199.24      202.03     27.45 o 
  -8  15   3      180.78      175.90     26.30 o 
  -7  15   3      242.17      232.84     27.94 o 
  -6  15   3       12.03       22.04     22.04 o 
  -5  15   3      296.06      270.85     29.08 o 
  -4  15   3      390.97      368.02     31.38 o 
  -3  15   3        0.41       20.65     20.65 o 
  -2  15   3       66.40       92.50     20.81 o 
  -1  15   3      338.14      344.18     29.74 o 
   0  15   3        0.78       20.81     20.81 o 
   1  15   3       45.82       45.96     19.66 o 
   2  15   3      158.38      134.44     22.28 o 
   3  15   3        6.81       20.65     20.65 o 
   4  15   3      146.60      131.49     24.50 o 
   5  15   3        0.28       22.53     22.53 o 
   6  15   3      268.77      306.33     30.97 o 
   7  15   3       37.29       23.92     23.92 o 
   8  15   3        5.62       23.51     23.51 o 
   9  15   3       82.21       83.65     24.09 o 
  10  15   3       69.29       53.09     25.64 o 
  11  15   3        2.57       24.74     24.74 o 
 -11  16   3       13.82       22.69     22.69 o 
 -10  16   3        0.54       23.02     23.02 o 
  -9  16   3       26.29       22.69     22.69 o 
  -8  16   3       99.11       86.68     23.60 o 
  -7  16   3       23.20       22.86     22.86 o 
  -6  16   3        7.44       23.35     23.35 o 
  -5  16   3       26.52       44.41     21.63 o 
  -4  16   3       17.01       22.04     22.04 o 
  -3  16   3      190.80      176.23     26.30 o 
  -2  16   3       15.64       20.32     20.32 o 
  -1  16   3      369.10      379.66     33.18 o 
   0  16   3        5.87       20.48     20.48 o 
   1  16   3      127.59      161.48     24.50 o 
   2  16   3        4.29       22.45     22.45 o 
   3  16   3       55.32       78.57     20.97 o 
   4  16   3       21.17       22.28     22.28 o 
   5  16   3       99.95       97.58     23.76 o 
   6  16   3      129.68       96.51     26.87 o 
   7  16   3        3.36       24.50     24.50 o 
   8  16   3        0.31       24.00     24.00 o 
   9  16   3        1.97       24.66     24.66 o 
  10  16   3        6.75       24.74     24.74 o 
 -10  17   3       32.65       22.61     22.61 o 
  -9  17   3        2.36       23.60     23.60 o 
  -8  17   3       14.70       23.68     23.68 o 
  -7  17   3      167.99      184.75     25.81 o 
  -6  17   3       62.35       83.48     22.28 o 
  -5  17   3       59.14       23.02     23.02 o 
  -4  17   3      234.18      234.15     28.27 o 
  -3  17   3        0.19       21.71     21.71 o 
  -2  17   3      274.11      262.58     29.90 o 
  -1  17   3      152.05      159.68     25.97 o 
   0  17   3      102.43      106.18     17.12 o 
   1  17   3       19.96       22.04     22.04 o 
   2  17   3       30.93       21.96     21.96 o 
   3  17   3       82.93       48.75     23.60 o 
   4  17   3       27.84       23.60     23.60 o 
   5  17   3       25.16       23.35     23.35 o 
   6  17   3      224.55      235.87     30.15 o 
   7  17   3       94.86       24.99     24.99 o 
   8  17   3       15.11       24.41     24.41 o 
   9  17   3       55.81       24.58     24.58 o 
  -8  18   3       11.60       23.35     23.35 o 
  -7  18   3        4.40       23.35     23.35 o 
  -6  18   3        7.34       23.92     23.92 o 
  -5  18   3       57.11       23.19     23.19 o 
  -4  18   3       38.69       45.88     22.53 o 
  -3  18   3       16.03       23.92     23.92 o 
  -2  18   3        0.24       23.02     23.02 o 
  -1  18   3       12.66       23.10     23.10 o 
   0  18   3        0.25       23.19     23.19 o 
   1  18   3      563.25      511.48     41.78 o 
   2  18   3       22.60       23.19     23.19 o 
   3  18   3       24.08       48.91     21.63 o 
   4  18   3      159.25      134.20     28.02 o 
   5  18   3        2.17       24.99     24.99 o 
   6  18   3        3.82       24.58     24.58 o 
   7  18   3        1.36       24.82     24.82 o 
  -7  19   3        0.75       22.86     22.86 o 
  -6  19   3       27.35       23.51     23.51 o 
  -5  19   3       62.13       23.35     23.35 o 
  -4  19   3        1.53       23.84     23.84 o 
  -3  19   3      320.66      337.22     33.67 o 
  -2  19   3       76.86       79.31     24.58 o 
  -1  19   3       70.37       95.69     24.33 o 
   0  19   3        4.37       23.43     23.43 o 
   1  19   3       16.46       23.43     23.43 o 
   2  19   3      218.18      207.69     29.58 o 
   3  19   3       66.23       24.50     24.50 o 
   4  19   3       76.19       92.74     25.07 o 
   5  19   3       10.97       24.74     24.74 o 
   6  19   3        5.38       24.25     24.25 o 
  -4  20   3       78.42       68.41     24.82 o 
  -3  20   3        0.20       23.76     23.76 o 
  -2  20   3        0.25       24.00     24.00 o 
  -1  20   3       31.71       46.54     23.10 o 
   0  20   3      117.65       24.33     24.33 o 
   1  20   3        4.50       24.33     24.33 o 
   2  20   3       57.45       53.58     25.97 o 
   3  20   3       37.87       24.09     24.09 o 
 -17   0   4        1.26       23.43     23.43 o 
 -16   0   4        0.43       23.02     23.02 o 
 -15   0   4      342.23      287.16     32.94 o 
 -14   0   4     1172.39     1119.47     68.08 o 
 -13   0   4      601.13      571.37     40.23 o 
 -12   0   4      659.10      666.16     43.67 o 
 -11   0   4      741.96      717.85     44.81 o 
 -10   0   4       17.11       16.63     16.63 o 
  -9   0   4       14.00       13.60     13.60 o 
  -8   0   4       20.73       13.44     13.44 o 
  -7   0   4     1316.14     1226.30     65.38 o 
  -6   0   4     7463.54     7505.36    378.02 o 
  -5   0   4     4110.94     4328.84    218.83 o 
  -4   0   4    11916.18    11692.38    586.44 o 
  -3   0   4     5173.03     5666.24    284.95 o 
  -2   0   4    10332.42    10321.40    517.38 o 
  -1   0   4    11624.77    12840.77    643.30 o 
   0   0   4      438.35      402.10     15.57 o 
   1   0   4    14388.43    14748.71    738.66 o 
   2   0   4     2576.07     2838.81    143.62 o 
   3   0   4     2235.78     2526.34    127.81 o 
   4   0   4     2993.30     3047.16    154.93 o 
   5   0   4     7147.74     7555.66    380.72 o 
   6   0   4       15.44       39.24     14.58 o 
   7   0   4    25821.66    25747.90   1291.27 o 
   8   0   4     3691.04     3562.32    183.03 o 
   9   0   4      761.43      801.59     47.27 o 
  10   0   4     1967.81     2098.34    111.83 o 
  11   0   4     1443.68     1541.72     85.04 o 
  12   0   4       89.99       44.57     21.22 o 
  13   0   4      162.08      143.95     24.66 o 
  14   0   4      478.34      505.50     39.98 o 
  15   0   4       14.11       25.07     25.07 o 
  16   0   4        1.01       24.58     24.58 o 
 -17   1   4        1.41       23.35     23.35 o 
 -16   1   4       53.17       49.65     24.25 o 
 -15   1   4       37.37       23.02     23.02 o 
 -14   1   4        0.26       22.04     22.04 o 
 -13   1   4      413.13      387.03     31.62 o 
 -12   1   4      775.85      797.73     49.32 o 
 -11   1   4      663.27      710.15     44.32 o 
 -10   1   4      398.96      414.88     29.58 o 
  -9   1   4      636.44      625.03     37.77 o 
  -8   1   4      444.67      412.26     27.28 o 
  -7   1   4     9585.31     9688.83    487.72 o 
  -6   1   4     1981.95     1948.83    100.61 o 
  -5   1   4      363.27      377.44     22.53 o 
  -4   1   4     3614.37     3536.27    178.85 o 
  -3   1   4     8332.29     8347.25    418.98 o 
  -2   1   4     4502.10     4608.79    231.94 o 
  -1   1   4     1104.04     1110.78     57.10 o 
   0   1   4    22955.84    22900.82    810.52 o 
   1   1   4     4527.06     4441.90    223.50 o 
   2   1   4     5522.15     5284.21    265.94 o 
   3   1   4      377.56      437.91     24.91 o 
   4   1   4     6501.25     6874.19    346.23 o 
   5   1   4      474.49      484.20     28.76 o 
   6   1   4    11459.03    11549.34    580.79 o 
   7   1   4      691.42      624.29     37.69 o 
   8   1   4       75.84       45.31     15.57 o 
   9   1   4      700.30      615.20     38.34 o 
  10   1   4        0.36       16.30     16.30 o 
  11   1   4      393.13      417.75     31.46 o 
  12   1   4      343.24      329.92     29.00 o 
  13   1   4       58.27       22.28     22.28 o 
  14   1   4       46.05       23.51     23.51 o 
  15   1   4      150.80      188.52     26.71 o 
  16   1   4       78.28      114.78     25.48 o 
 -17   2   4        1.58       23.19     23.19 o 
 -16   2   4        7.88       24.00     24.00 o 
 -15   2   4       47.44       65.05     23.60 o 
 -14   2   4       12.97       21.96     21.96 o 
 -13   2   4      154.59      152.71     22.37 o 
 -12   2   4       10.91       18.35     18.35 o 
 -11   2   4      772.70      798.55     48.50 o 
 -10   2   4      153.47      134.69     19.01 o 
  -9   2   4       31.10       13.60     13.60 o 
  -8   2   4      175.39      153.12     17.61 o 
  -7   2   4     2907.50     2930.49    150.17 o 
  -6   2   4     5390.58     5439.79    274.95 o 
  -5   2   4     1020.71     1071.78     56.53 o 
  -4   2   4        0.21        8.19      8.19 o 
  -3   2   4      394.89      405.79     22.69 o 
  -2   2   4     2829.27     2961.62    149.60 o 
  -1   2   4     2226.90     2251.88    114.04 o 
   0   2   4     1646.60     1601.20     57.76 o 
   1   2   4      705.16      740.47     38.92 o 
   2   2   4       11.12        7.95      7.95 o 
   3   2   4      104.52      107.16     10.57 o 
   4   2   4      286.77      276.34     17.86 o 
   5   2   4      239.46      272.90     19.17 o 
   6   2   4       56.53       35.31     13.93 o 
   7   2   4      559.84      630.36     37.11 o 
   8   2   4      134.64      124.61     16.22 o 
   9   2   4       59.05       75.54     15.81 o 
  10   2   4       45.50       16.30     16.30 o 
  11   2   4      258.88      272.33     25.56 o 
  12   2   4       22.25       20.65     20.65 o 
  13   2   4        6.76       22.28     22.28 o 
  14   2   4        0.10       23.51     23.51 o 
  15   2   4        4.57       24.99     24.99 o 
  16   2   4        0.26       24.50     24.50 o 
 -17   3   4        2.19       22.94     22.94 o 
 -16   3   4        8.74       23.76     23.76 o 
 -15   3   4      137.40      132.31     26.30 o 
 -14   3   4      543.08      506.81     40.14 o 
 -13   3   4        8.60       47.68     18.76 o 
 -12   3   4       75.09      120.11     18.35 o 
 -11   3   4       56.61       56.53     18.11 o 
 -10   3   4      436.38      450.44     31.46 o 
  -9   3   4        1.65       13.60     13.60 o 
  -8   3   4     2024.76     2047.63    106.92 o 
  -7   3   4     7344.37     7203.21    363.68 o 
  -6   3   4     4250.56     3919.85    199.09 o 
  -5   3   4    13695.58    13535.93    679.18 o 
  -4   3   4     1484.67     1681.00     86.43 o 
  -3   3   4     2310.37     2349.29    119.37 o 
  -2   3   4     1343.55     1223.84     63.08 o 
  -1   3   4     7254.16     7318.24    367.45 o 
   0   3   4     6879.82     6717.05    238.66 o 
   1   3   4    15874.29    15943.15    798.96 o 
   2   3   4     8907.96     9422.64    472.97 o 
   3   3   4     1280.84     1426.86     73.82 o 
   4   3   4      148.12      147.63     12.94 o 
   5   3   4     9007.59     8730.92    439.46 o 
   6   3   4      672.50      549.74     33.43 o 
   7   3   4       55.99       51.45     13.03 o 
   8   3   4     1258.78     1252.85     68.41 o 
   9   3   4      237.03      188.43     19.34 o 
  10   3   4      436.51      455.44     32.61 o 
  11   3   4       16.74       18.19     18.19 o 
  12   3   4        9.81       20.56     20.56 o 
  13   3   4      452.45      428.89     37.11 o 
  14   3   4      154.00      174.26     27.53 o 
  15   3   4        5.72       24.91     24.91 o 
  16   3   4       34.17       24.41     24.41 o 
 -16   4   4       10.37       23.51     23.51 o 
 -15   4   4      186.81      226.45     27.61 o 
 -14   4   4      335.12      367.37     33.43 o 
 -13   4   4       46.89       20.32     20.32 o 
 -12   4   4        0.88       18.19     18.19 o 
 -11   4   4      972.85     1018.20     58.58 o 
 -10   4   4        3.69       16.55     16.55 o 
  -9   4   4     1317.49     1330.35     72.51 o 
  -8   4   4     1081.58     1101.69     60.30 o 
  -7   4   4      231.84      260.29     20.48 o 
  -6   4   4     7199.00     6919.66    349.01 o 
  -5   4   4      133.82      179.18     14.75 o 
  -4   4   4       21.52       46.29      8.11 o 
  -3   4   4      362.43      372.45     21.79 o 
  -2   4   4      934.05      900.23     47.19 o 
  -1   4   4       11.28        8.03      8.03 o 
   0   4   4    11596.80    11689.92    414.64 o 
   1   4   4    19580.91    19589.36    981.50 o 
   2   4   4     7802.40     7253.60    364.74 o 
   3   4   4     6745.70     6553.93    330.09 o 
   4   4   4     2573.31     2598.84    132.81 o 
   5   4   4     3728.20     3774.60    192.04 o 
   6   4   4     6495.36     6646.18    335.91 o 
   7   4   4       64.98       68.90     14.58 o 
   8   4   4      162.17      142.06     17.53 o 
   9   4   4       17.63       16.30     16.30 o 
  10   4   4      514.41      542.45     36.29 o 
  11   4   4      146.06      129.45     22.12 o 
  12   4   4      699.56      711.71     47.35 o 
  13   4   4      224.01      258.73     28.84 o 
  14   4   4      315.81      278.64     31.95 o 
  15   4   4       94.63       62.27     26.95 o 
 -16   5   4      106.00      102.16     24.91 o 
 -15   5   4        0.61       23.27     23.27 o 
 -14   5   4      123.97      125.10     24.50 o 
 -13   5   4        5.99       22.20     22.20 o 
 -12   5   4       22.06       44.57     16.71 o 
 -11   5   4        5.75       18.35     18.35 o 
 -10   5   4     3625.66     3772.22    194.58 o 
  -9   5   4     1765.59     1774.73     94.79 o 
  -8   5   4        6.28       13.52     13.52 o 
  -7   5   4     2317.09     2214.52    114.95 o 
  -6   5   4       28.64       40.80     12.04 o 
  -5   5   4     2229.23     2439.25    125.19 o 
  -4   5   4      659.43      622.41     34.57 o 
  -3   5   4     5162.10     4912.50    247.91 o 
  -2   5   4      650.67      710.73     38.18 o 
  -1   5   4       53.14       54.07      8.44 o 
   0   5   4      782.77      842.71     31.79 o 
   1   5   4     3116.42     3443.03    174.43 o 
   2   5   4     3033.78     3098.93    157.38 o 
   3   5   4       95.28      104.46     10.98 o 
   4   5   4     1490.26     1447.67     75.87 o 
   5   5   4     5347.72     4970.75    252.01 o 
   6   5   4     2039.71     1999.95    104.46 o 
   7   5   4      518.38      537.53     33.43 o 
   8   5   4     1002.27     1019.84     57.43 o 
   9   5   4       24.30       16.30     16.30 o 
  10   5   4      706.61      690.74     44.08 o 
  11   5   4     1065.17     1073.18     63.66 o 
  12   5   4        8.27       22.53     22.53 o 
  13   5   4       14.62       50.47     22.28 o 
  14   5   4       91.42       99.54     25.32 o 
  15   5   4       27.73       24.58     24.58 o 
 -16   6   4        1.56       23.43     23.43 o 
 -15   6   4        0.57       22.94     22.94 o 
 -14   6   4       20.23       22.94     22.94 o 
 -13   6   4      710.01      708.52     47.35 o 
 -12   6   4      495.97      519.51     36.54 o 
 -11   6   4        0.19       18.27     18.27 o 
 -10   6   4      602.25      611.43     40.06 o 
  -9   6   4       70.26       95.12     17.86 o 
  -8   6   4     1575.21     1563.76     83.73 o 
  -7   6   4      511.37      549.82     33.18 o 
  -6   6   4       10.34       13.35     13.35 o 
  -5   6   4      219.14      234.07     18.35 o 
  -4   6   4        0.42        8.44      8.44 o 
  -3   6   4      313.54      317.06     20.24 o 
  -2   6   4        1.99        8.27      8.27 o 
  -1   6   4     2021.77     1947.19    100.03 o 
   0   6   4     7813.04     7923.60    281.91 o 
   1   6   4     3053.14     3109.99    158.20 o 
   2   6   4     1992.11     1943.09    100.03 o 
   3   6   4       52.18       56.04     10.57 o 
   4   6   4     1231.42     1144.78     61.12 o 
   5   6   4      641.38      626.50     36.29 o 
   6   6   4      158.98      141.24     15.73 o 
   7   6   4      620.99      652.64     39.49 o 
   8   6   4      582.12      651.57     40.14 o 
   9   6   4      135.53      124.86     18.84 o 
  10   6   4      373.23      404.40     32.03 o 
  11   6   4      889.53      892.03     55.22 o 
  12   6   4        0.13       22.45     22.45 o 
  13   6   4       63.00       61.28     24.25 o 
  14   6   4       96.92      104.54     24.82 o 
  15   6   4       35.35       25.15     25.15 o 
 -16   7   4        0.21       22.94     22.94 o 
 -15   7   4      121.55      111.91     24.66 o 
 -14   7   4      119.02      155.25     23.68 o 
 -13   7   4        0.46       21.63     21.63 o 
 -12   7   4      371.99      337.63     30.72 o 
 -11   7   4      110.09       89.71     20.15 o 
 -10   7   4      911.43      971.26     56.61 o 
  -9   7   4     1005.79     1029.67     58.74 o 
  -8   7   4       36.51       37.61     14.58 o 
  -7   7   4        5.03       13.52     13.52 o 
  -6   7   4     1142.53     1064.82     58.33 o 
  -5   7   4     6810.51     6599.40    333.69 o 
  -4   7   4      565.75      522.62     31.46 o 
  -3   7   4     2646.78     2762.62    141.33 o 
  -2   7   4      959.89      970.11     52.11 o 
  -1   7   4     5148.40     5139.27    259.71 o 
   0   7   4    16196.19    16042.52    569.07 o 
   1   7   4      151.96      139.93     14.50 o 
   2   7   4     1500.47     1496.42     78.32 o 
   3   7   4        6.99        8.36      8.36 o 
   4   7   4     3510.20     3494.07    178.44 o 
   5   7   4      881.99      812.15     46.04 o 
   6   7   4     1401.57     1365.83     73.65 o 
   7   7   4      251.06      258.16     22.12 o 
   8   7   4     1548.73     1472.99     80.62 o 
   9   7   4      789.33      751.12     46.70 o 
  10   7   4     1081.42     1091.86     63.99 o 
  11   7   4       40.96       20.56     20.56 o 
  12   7   4       15.09       22.28     22.28 o 
  13   7   4       86.96      100.12     23.84 o 
  14   7   4       33.11       25.15     25.15 o 
  15   7   4       12.68       24.74     24.74 o 
 -15   8   4       14.95       23.19     23.19 o 
 -14   8   4        4.74       23.27     23.27 o 
 -13   8   4       14.76       23.19     23.19 o 
 -12   8   4        0.31       22.04     22.04 o 
 -11   8   4      852.77      869.34     52.84 o 
 -10   8   4      111.18       91.27     20.24 o 
  -9   8   4      271.16      283.06     25.40 o 
  -8   8   4       19.11       16.55     16.55 o 
  -7   8   4        2.99       13.52     13.52 o 
  -6   8   4        5.68       13.44     13.44 o 
  -5   8   4     3274.23     3170.70    162.96 o 
  -4   8   4     8174.85     8668.58    437.01 o 
  -3   8   4       20.41       41.46     12.21 o 
  -2   8   4     3943.73     3613.03    184.17 o 
  -1   8   4    10445.41    10098.22    510.90 o 
   0   8   4     1202.76     1337.97     50.14 o 
   1   8   4       95.62      123.06     14.42 o 
   2   8   4     1301.93     1230.97     65.95 o 
   3   8   4       48.78       59.32     13.03 o 
   4   8   4     1256.94     1295.12     69.48 o 
   5   8   4     3055.10     2894.69    149.36 o 
   6   8   4        0.98       16.22     16.22 o 
   7   8   4     1325.05     1252.68     69.56 o 
   8   8   4     1589.86     1711.40     92.58 o 
   9   8   4       10.81       18.27     18.27 o 
  10   8   4     1283.61     1341.57     75.78 o 
  11   8   4       39.07       51.78     22.53 o 
  12   8   4      110.86      115.44     24.00 o 
  13   8   4        8.44       24.50     24.50 o 
  14   8   4       42.28       24.82     24.82 o 
 -15   9   4       51.36       55.79     22.12 o 
 -14   9   4       63.26       56.61     22.45 o 
 -13   9   4       55.10       22.69     22.69 o 
 -12   9   4        8.85       39.98     19.83 o 
 -11   9   4        7.30       20.24     20.24 o 
 -10   9   4     2126.51     2139.72    115.27 o 
  -9   9   4        6.05       18.27     18.27 o 
  -8   9   4      991.25      966.51     55.79 o 
  -7   9   4      642.15      661.82     40.64 o 
  -6   9   4      191.17      185.65     19.91 o 
  -5   9   4      394.06      445.53     29.41 o 
  -4   9   4      148.08      135.92     17.12 o 
  -3   9   4     1306.87     1204.34     65.38 o 
  -2   9   4     1304.23     1328.88     70.54 o 
  -1   9   4     1492.30     1461.52     77.34 o 
   0   9   4     2116.02     2272.93     83.32 o 
   1   9   4     2284.64     2341.51    121.25 o 
   2   9   4      373.48      335.74     24.33 o 
   3   9   4     1252.62     1271.36     68.66 o 
   4   9   4     1362.05     1334.04     72.10 o 
   5   9   4      135.40      146.65     17.94 o 
   6   9   4      325.65      342.21     26.14 o 
   7   9   4      921.79      879.17     51.37 o 
   8   9   4        2.08       18.27     18.27 o 
   9   9   4      673.89      637.81     42.11 o 
  10   9   4        5.84       20.65     20.65 o 
  11   9   4       78.10       93.97     22.61 o 
  12   9   4      181.88      193.84     27.77 o 
  13   9   4        0.82       24.09     24.09 o 
  14   9   4        5.70       25.15     25.15 o 
 -15  10   4       29.45       57.68     20.65 o 
 -14  10   4       62.98       66.61     22.04 o 
 -13  10   4      122.65      125.02     24.17 o 
 -12  10   4      114.35      150.99     23.51 o 
 -11  10   4      123.43      156.16     23.27 o 
 -10  10   4        0.10       20.40     20.40 o 
  -9  10   4      318.57      313.70     27.86 o 
  -8  10   4      319.23      318.05     27.53 o 
  -7  10   4     1027.78     1013.45     58.25 o 
  -6  10   4      399.41      388.09     28.76 o 
  -5  10   4      100.56       82.83     16.80 o 
  -4  10   4     1430.68     1401.96     75.54 o 
  -3  10   4      606.48      613.81     36.79 o 
  -2  10   4       33.56       35.07     13.19 o 
  -1  10   4     1706.81     1754.33     92.58 o 
   0  10   4       64.15      112.08     11.72 o 
   1  10   4      236.19      249.14     20.97 o 
   2  10   4        7.94       13.27     13.27 o 
   3  10   4     1136.67     1181.40     64.81 o 
   4  10   4        3.73       16.30     16.30 o 
   5  10   4       68.81       60.14     16.55 o 
   6  10   4      586.98      556.78     36.70 o 
   7  10   4       21.50       18.27     18.27 o 
   8  10   4       95.56       81.35     19.42 o 
   9  10   4      188.23      139.03     23.02 o 
  10  10   4       23.00       22.53     22.53 o 
  11  10   4       96.66      111.83     24.91 o 
  12  10   4      224.81      238.49     29.49 o 
  13  10   4       81.39       55.79     24.50 o 
  14  10   4       36.69       24.66     24.66 o 
 -14  11   4       10.20       23.35     23.35 o 
 -13  11   4        1.44       22.61     22.61 o 
 -12  11   4      154.47      165.49     24.25 o 
 -11  11   4      109.91       68.41     23.02 o 
 -10  11   4      358.76      383.59     33.26 o 
  -9  11   4      271.46      290.35     27.77 o 
  -8  11   4      890.01      941.68     55.63 o 
  -7  11   4       34.55       59.73     17.29 o 
  -6  11   4      254.72      250.04     23.60 o 
  -5  11   4     1078.22     1033.28     59.32 o 
  -4  11   4      466.90      468.96     32.36 o 
  -3  11   4     1819.64     1748.43     93.07 o 
  -2  11   4      484.76      467.32     30.81 o 
  -1  11   4       16.10       13.35     13.35 o 
   0  11   4        9.77       25.73     10.49 o 
   1  11   4     1381.79     1428.91     77.59 o 
   2  11   4     1682.16     1615.30     86.76 o 
   3  11   4       27.91       16.30     16.30 o 
   4  11   4     4213.37     4214.06    216.62 o 
   5  11   4      116.38      113.22     20.40 o 
   6  11   4       61.89       61.36     18.35 o 
   7  11   4      692.38      680.74     43.83 o 
   8  11   4       46.48       20.73     20.73 o 
   9  11   4      153.56      176.72     24.82 o 
  10  11   4      184.34      157.38     26.63 o 
  11  11   4      742.09      742.11     50.39 o 
  12  11   4        0.01       24.09     24.09 o 
  13  11   4       27.00       25.23     25.23 o 
 -14  12   4        4.81       22.53     22.53 o 
 -13  12   4        6.03       23.10     23.10 o 
 -12  12   4        3.06       23.02     23.02 o 
 -11  12   4      197.61      242.18     27.04 o 
 -10  12   4        5.38       21.63     21.63 o 
  -9  12   4      727.90      837.63     52.60 o 
  -8  12   4        7.67       20.48     20.48 o 
  -7  12   4       62.57       86.76     18.93 o 
  -6  12   4      228.27      270.04     24.99 o 
  -5  12   4      575.13      625.36     40.14 o 
  -4  12   4      745.93      827.07     49.32 o 
  -3  12   4     1189.66     1239.49     69.07 o 
  -2  12   4       26.28       45.72     15.32 o 
  -1  12   4      204.12      190.73     21.38 o 
   0  12   4     2091.93     2066.97     77.42 o 
   1  12   4       89.22      120.52     19.83 o 
   2  12   4      259.05      258.89     23.84 o 
   3  12   4     3190.24     3269.59    169.76 o 
   4  12   4      175.61      191.63     22.20 o 
   5  12   4      677.27      654.61     42.60 o 
   6  12   4      280.21      304.69     26.54 o 
   7  12   4      408.77      454.62     33.75 o 
   8  12   4       78.12       68.98     21.38 o 
   9  12   4       65.14       22.28     22.28 o 
  10  12   4       52.43       60.79     24.17 o 
  11  12   4      157.16      158.20     26.63 o 
  12  12   4      433.31      425.37     38.75 o 
 -13  13   4       66.24       22.94     22.94 o 
 -12  13   4       27.79       43.18     21.47 o 
 -11  13   4        3.27       23.27     23.27 o 
 -10  13   4        7.21       22.94     22.94 o 
  -9  13   4      358.47      348.77     32.28 o 
  -8  13   4      154.93      134.03     24.17 o 
  -7  13   4        1.66       20.40     20.40 o 
  -6  13   4        0.48       18.11     18.11 o 
  -5  13   4      674.61      704.66     44.65 o 
  -4  13   4       23.95       18.27     18.27 o 
  -3  13   4      785.93      750.87     46.13 o 
  -2  13   4      361.83      383.83     29.33 o 
  -1  13   4        2.58       16.39     16.39 o 
   0  13   4        0.01       16.39     16.39 o 
   1  13   4      875.05      903.67     53.42 o 
   2  13   4       42.84       92.66     19.09 o 
   3  13   4        2.56       18.27     18.27 o 
   4  13   4       76.13       90.20     19.50 o 
   5  13   4        2.92       39.41     16.63 o 
   6  13   4        1.31       20.73     20.73 o 
   7  13   4      192.00      206.79     25.15 o 
   8  13   4       54.24       72.51     22.45 o 
   9  13   4       55.31       90.94     23.19 o 
  10  13   4        6.24       24.50     24.50 o 
  11  13   4        9.99       25.07     25.07 o 
  12  13   4      107.05      109.70     26.71 o 
 -12  14   4       45.04       51.61     22.61 o 
 -11  14   4      198.76      182.29     27.28 o 
 -10  14   4      105.26       91.10     23.43 o 
  -9  14   4      158.71      142.15     25.32 o 
  -8  14   4      227.85      237.92     26.95 o 
  -7  14   4      233.52      238.41     26.87 o 
  -6  14   4      207.86      194.66     25.97 o 
  -5  14   4       25.10       20.56     20.56 o 
  -4  14   4      399.97      417.42     32.53 o 
  -3  14   4       75.71       65.05     19.50 o 
  -2  14   4      703.70      718.51     45.14 o 
  -1  14   4      213.69      257.83     24.82 o 
   0  14   4        2.67       18.27     18.27 o 
   1  14   4      111.92      129.53     19.42 o 
   2  14   4      116.33      141.82     20.81 o 
   3  14   4      616.51      580.38     39.82 o 
   4  14   4       10.18       20.73     20.73 o 
   5  14   4       86.73       70.21     21.96 o 
   6  14   4       88.93      110.44     23.60 o 
   7  14   4      123.13      150.91     24.58 o 
   8  14   4       24.25       23.84     23.84 o 
   9  14   4        8.33       24.50     24.50 o 
  10  14   4       13.56       25.23     25.23 o 
  11  14   4        2.07       51.78     22.86 o 
 -11  15   4       41.24       23.43     23.43 o 
 -10  15   4        4.49       23.68     23.68 o 
  -9  15   4       12.07       23.27     23.27 o 
  -8  15   4      296.70      258.48     29.90 o 
  -7  15   4       15.19       21.47     21.47 o 
  -6  15   4       99.72      109.46     23.35 o 
  -5  15   4      152.02      200.31     26.71 o 
  -4  15   4      597.70      639.20     44.57 o 
  -3  15   4     1574.11     1599.32     88.97 o 
  -2  15   4      367.19      379.16     31.13 o 
  -1  15   4        4.06       20.65     20.65 o 
   0  15   4       64.53       60.22     13.85 o 
   1  15   4        4.39       20.65     20.65 o 
   2  15   4      112.37      113.06     20.73 o 
   3  15   4       88.61       49.81     23.43 o 
   4  15   4      157.20      173.93     25.07 o 
   5  15   4     1055.57     1014.84     63.00 o 
   6  15   4      331.76      266.27     32.61 o 
   7  15   4      413.30      453.23     38.10 o 
   8  15   4        1.26       24.41     24.41 o 
   9  15   4       97.82       66.61     26.30 o 
  10  15   4        0.12       25.23     25.23 o 
 -10  16   4        0.06       23.43     23.43 o 
  -9  16   4       16.15       23.60     23.60 o 
  -8  16   4      116.23      144.44     25.07 o 
  -7  16   4       81.22       22.61     22.61 o 
  -6  16   4        2.83       23.10     23.10 o 
  -5  16   4       14.54       21.63     21.63 o 
  -4  16   4      619.22      640.43     46.04 o 
  -3  16   4       63.57       79.39     23.27 o 
  -2  16   4       10.95       22.20     22.20 o 
  -1  16   4      209.56      209.33     25.89 o 
   0  16   4      116.47      116.58     16.30 o 
   1  16   4        0.28       22.28     22.28 o 
   2  16   4      208.89      155.99     26.63 o 
   3  16   4        1.72       22.20     22.20 o 
   4  16   4      288.40      292.73     31.87 o 
   5  16   4       15.38       23.76     23.76 o 
   6  16   4      260.88      201.30     30.40 o 
   7  16   4      440.80      413.16     38.01 o 
   8  16   4      379.25      434.06     37.77 o 
   9  16   4        2.35       25.15     25.15 o 
  -9  17   4       13.85       23.27     23.27 o 
  -8  17   4       19.08       23.35     23.35 o 
  -7  17   4        0.52       22.86     22.86 o 
  -6  17   4       58.62       79.88     23.02 o 
  -5  17   4       14.40       22.69     22.69 o 
  -4  17   4      454.30      405.95     35.72 o 
  -3  17   4       45.44       23.35     23.35 o 
  -2  17   4       17.90       23.51     23.51 o 
  -1  17   4        1.47       23.60     23.60 o 
   0  17   4       30.78       23.68     23.68 o 
   1  17   4      331.33      326.81     32.20 o 
   2  17   4        2.21       23.60     23.60 o 
   3  17   4      298.79      266.59     31.71 o 
   4  17   4      207.40      164.68     27.53 o 
   5  17   4      224.49      158.12     30.31 o 
   6  17   4      120.77      145.26     27.36 o 
   7  17   4       64.53       53.50     25.81 o 
   8  17   4       33.83       60.30     23.92 o 
  -8  18   4        9.63       22.94     22.94 o 
  -7  18   4      124.58      139.69     24.41 o 
  -6  18   4       81.85       95.94     24.66 o 
  -5  18   4       60.79       64.15     23.19 o 
  -4  18   4      104.25       75.54     25.32 o 
  -3  18   4       86.29       61.61     24.33 o 
  -2  18   4      101.70      117.98     24.74 o 
  -1  18   4      111.66      134.20     24.66 o 
   0  18   4       64.47       39.74     17.45 o 
   1  18   4       47.97      106.83     24.33 o 
   2  18   4        0.23       24.00     24.00 o 
   3  18   4      139.67      108.06     26.79 o 
   4  18   4       18.90       24.91     24.91 o 
   5  18   4       15.62       24.66     24.66 o 
   6  18   4        3.15       24.99     24.99 o 
   7  18   4        0.36       24.50     24.50 o 
  -6  19   4        6.45       23.19     23.19 o 
  -5  19   4      101.29      101.84     24.50 o 
  -4  19   4       79.66       89.55     24.09 o 
  -3  19   4       28.65       23.84     23.84 o 
  -2  19   4      188.42      232.76     29.33 o 
  -1  19   4      119.54      100.36     25.97 o 
   0  19   4        1.98       59.23     19.58 o 
   1  19   4      107.66      118.47     26.05 o 
   2  19   4      197.46      222.35     30.23 o 
   3  19   4        3.45       24.17     24.17 o 
   4  19   4       69.47       24.66     24.66 o 
   5  19   4       27.14       24.33     24.33 o 
  -3  20   4       37.25       66.61     21.71 o 
  -2  20   4       59.83       67.02     24.25 o 
  -1  20   4       25.53       23.84     23.84 o 
   0  20   4      366.39      362.86     25.73 o 
   1  20   4       21.64       24.00     24.00 o 
   2  20   4       43.75       23.92     23.92 o 
 -17   1   5        7.37       23.02     23.02 o 
 -16   1   5      168.93      154.68     27.20 o 
 -15   1   5      184.68      161.15     30.15 o 
 -14   1   5      379.08      351.72     33.84 o 
 -13   1   5       41.58       20.48     20.48 o 
 -12   1   5       66.57       94.71     19.74 o 
 -11   1   5      231.26      259.22     24.99 o 
 -10   1   5      592.19      556.78     36.62 o 
  -9   1   5     4176.92     4225.94    216.29 o 
  -8   1   5     1448.10     1446.69     77.50 o 
  -7   1   5     3517.22     3383.23    172.95 o 
  -6   1   5     2825.28     2886.99    147.63 o 
  -5   1   5     1000.64      963.07     51.45 o 
  -4   1   5     2741.13     2590.24    131.99 o 
  -3   1   5     1745.57     1731.22     88.73 o 
  -2   1   5     7777.36     7983.90    401.12 o 
  -1   1   5     8039.22     7956.70    399.56 o 
   0   1   5     7610.81     7740.25    274.87 o 
   1   1   5     2771.13     2516.02    127.73 o 
   2   1   5     1355.44     1371.15     71.03 o 
   3   1   5     1314.14     1529.68     79.22 o 
   4   1   5      448.72      420.37     25.97 o 
   5   1   5    20816.07    20642.96   1035.41 o 
   6   1   5     1248.55     1209.83     66.28 o 
   7   1   5     2415.54     2540.59    131.82 o 
   8   1   5     1025.85      990.92     55.71 o 
   9   1   5      533.02      477.15     32.44 o 
  10   1   5     1058.60      967.08     56.78 o 
  11   1   5      101.77      115.76     20.48 o 
  12   1   5      262.79      249.80     28.27 o 
  13   1   5       15.02       24.00     24.00 o 
  14   1   5      197.71      175.33     28.92 o 
  15   1   5       59.55       24.74     24.74 o 
 -17   2   5       41.18       90.86     22.20 o 
 -16   2   5      244.54      236.04     30.56 o 
 -15   2   5     1080.56     1082.52     67.10 o 
 -14   2   5       15.14       21.79     21.79 o 
 -13   2   5       20.64       20.40     20.40 o 
 -12   2   5       61.82       69.72     18.27 o 
 -11   2   5      101.35      111.59     20.40 o 
 -10   2   5     4159.50     4208.08    216.37 o 
  -9   2   5      182.63      177.62     19.58 o 
  -8   2   5     1973.43     1960.13    102.82 o 
  -7   2   5     4777.97     4934.62    250.37 o 
  -6   2   5      111.44      114.78     13.44 o 
  -5   2   5     1095.86     1181.24     62.35 o 
  -4   2   5      400.27      363.93     21.96 o 
  -3   2   5     6158.45     5703.84    287.24 o 
  -2   2   5      384.56      340.17     19.99 o 
  -1   2   5     4065.21     3794.91    191.63 o 
   0   2   5     8394.95     8812.93    312.97 o 
   1   2   5    10270.30    10410.21    522.46 o 
   2   2   5      602.28      617.25     33.67 o 
   3   2   5       37.28       50.63     10.24 o 
   4   2   5     4729.96     5074.80    256.76 o 
   5   2   5     3021.51     2992.26    153.45 o 
   6   2   5    25970.29    25735.20   1290.53 o 
   7   2   5       25.02       50.06     14.67 o 
   8   2   5        5.34       16.14     16.14 o 
   9   2   5      929.31     1074.73     60.46 o 
  10   2   5       39.70       47.03     19.25 o 
  11   2   5     2326.80     2467.60    131.49 o 
  12   2   5       37.86       22.53     22.53 o 
  13   2   5     1279.27     1369.27     79.96 o 
  14   2   5        4.33       24.41     24.41 o 
  15   2   5        7.20       24.66     24.66 o 
 -17   3   5        5.21       22.61     22.61 o 
 -16   3   5        7.69       23.43     23.43 o 
 -15   3   5        6.28       23.60     23.60 o 
 -14   3   5      968.19      965.69     61.04 o 
 -13   3   5       45.45       43.09     20.97 o 
 -12   3   5      316.38      318.37     27.53 o 
 -11   3   5     1209.70     1243.67     70.95 o 
 -10   3   5      247.23      227.51     24.09 o 
  -9   3   5      438.34      417.67     29.49 o 
  -8   3   5      983.99      968.56     54.07 o 
  -7   3   5      227.19      291.01     21.55 o 
  -6   3   5       27.00       49.24     11.47 o 
  -5   3   5     4392.35     4291.07    217.52 o 
  -4   3   5     7062.06     7262.69    365.65 o 
  -3   3   5        0.59        8.19      8.19 o 
  -2   3   5     2390.08     2403.86    122.32 o 
  -1   3   5       10.24        7.95      7.95 o 
   0   3   5     6966.75     7134.55    253.65 o 
   1   3   5    22718.32    22088.66   1106.44 o 
   2   3   5     1128.71     1137.98     59.64 o 
   3   3   5      251.77      295.43     19.74 o 
   4   3   5     2609.57     2340.12    120.35 o 
   5   3   5     2700.26     2685.20    138.21 o 
   6   3   5      215.00      220.22     20.56 o 
   7   3   5       40.05       33.59     13.44 o 
   8   3   5      291.16      298.63     23.10 o 
   9   3   5      618.55      610.53     39.08 o 
  10   3   5     1458.00     1456.11     80.62 o 
  11   3   5        0.03       20.73     20.73 o 
  12   3   5       82.86       22.53     22.53 o 
  13   3   5       19.64       47.68     23.35 o 
  14   3   5      180.20      186.39     28.59 o 
  15   3   5       66.75       81.27     24.66 o 
 -16   4   5        0.70       23.19     23.19 o 
 -15   4   5       66.17       70.87     23.60 o 
 -14   4   5      165.21      179.50     27.12 o 
 -13   4   5       24.07       20.15     20.15 o 
 -12   4   5      190.96      194.66     22.86 o 
 -11   4   5       61.82       46.04     19.34 o 
 -10   4   5       75.37       56.94     18.27 o 
  -9   4   5      729.12      746.20     44.49 o 
  -8   4   5     2540.90     2416.64    125.76 o 
  -7   4   5        0.24       13.35     13.35 o 
  -6   4   5      447.56      448.47     28.02 o 
  -5   4   5       23.59       34.25     10.40 o 
  -4   4   5       55.30       74.72     10.49 o 
  -3   4   5      199.23      185.24     14.26 o 
  -2   4   5       69.66       77.59      9.67 o 
  -1   4   5     8792.67     8957.87    450.03 o 
   0   4   5     1216.00     1215.49     44.98 o 
   1   4   5      993.10     1008.70     53.58 o 
   2   4   5      734.57      691.47     37.85 o 
   3   4   5      395.12      401.53     24.41 o 
   4   4   5     1180.50     1286.68     68.08 o 
   5   4   5      112.84      108.31     14.67 o 
   6   4   5      923.35      970.52     53.91 o 
   7   4   5      367.56      345.08     25.56 o 
   8   4   5       89.05       77.59     16.14 o 
   9   4   5       51.14       48.17     16.63 o 
  10   4   5      598.59      632.49     40.96 o 
  11   4   5      121.37      144.93     24.00 o 
  12   4   5      170.22      158.45     28.18 o 
  13   4   5      292.37      280.44     32.12 o 
  14   4   5       85.42       95.36     25.73 o 
  15   4   5       26.70       25.23     25.23 o 
 -16   5   5      293.17      201.05     30.40 o 
 -15   5   5      125.88      119.29     25.40 o 
 -14   5   5      214.12      225.06     28.51 o 
 -13   5   5       17.78       21.96     21.96 o 
 -12   5   5      252.46      221.29     25.15 o 
 -11   5   5      814.65      859.84     52.02 o 
 -10   5   5      648.07      707.70     44.00 o 
  -9   5   5     1875.59     1856.90     99.22 o 
  -8   5   5      136.76       82.58     16.06 o 
  -7   5   5     1475.45     1329.29     71.36 o 
  -6   5   5     1290.44     1269.15     67.92 o 
  -5   5   5       51.05       74.64     12.70 o 
  -4   5   5      867.83      889.00     48.17 o 
  -3   5   5     3581.50     3630.98    184.34 o 
  -2   5   5    18245.14    17826.59    893.75 o 
  -1   5   5     5980.82     6109.96    307.89 o 
   0   5   5     7889.18     7770.56    276.67 o 
   1   5   5     1628.96     1616.28     83.89 o 
   2   5   5      716.74      729.00     40.14 o 
   3   5   5     6681.69     6541.64    330.01 o 
   4   5   5     5022.08     4659.75    236.61 o 
   5   5   5     2526.10     2489.31    128.63 o 
   6   5   5       31.23       33.51     14.01 o 
   7   5   5     3535.67     3402.81    175.24 o 
   8   5   5      176.43      152.39     19.58 o 
   9   5   5      227.70      272.49     24.74 o 
  10   5   5      173.47      143.29     23.02 o 
  11   5   5      136.69      152.47     26.05 o 
  12   5   5     2335.47     2349.70    127.81 o 
  13   5   5      130.50      160.66     26.95 o 
  14   5   5        8.02       25.32     25.32 o 
  15   5   5       92.08       66.20     26.22 o 
 -16   6   5       30.29       23.10     23.10 o 
 -15   6   5      270.88      269.13     30.72 o 
 -14   6   5        6.54       22.69     22.69 o 
 -13   6   5       30.36       21.71     21.71 o 
 -12   6   5      429.05      440.45     35.23 o 
 -11   6   5       25.35       54.97     18.43 o 
 -10   6   5     1692.78     1693.21     92.17 o 
  -9   6   5       31.75       16.55     16.55 o 
  -8   6   5      155.47      169.76     18.35 o 
  -7   6   5      734.67      767.99     44.41 o 
  -6   6   5     1550.14     1592.36     84.39 o 
  -5   6   5     6400.57     6781.03    342.71 o 
  -4   6   5      187.25      186.39     16.96 o 
  -3   6   5      101.84       87.50     12.45 o 
  -2   6   5       68.75       53.01     11.88 o 
  -1   6   5      212.52      166.15     15.16 o 
   0   6   5     5447.83     5533.43    197.69 o 
   1   6   5    13151.63    12691.33    637.40 o 
   2   6   5     1180.01     1042.86     56.20 o 
   3   6   5     1122.89     1080.47     58.09 o 
   4   6   5     2362.53     2156.51    111.91 o 
   5   6   5     2408.16     2288.91    119.04 o 
   6   6   5     2930.02     3003.65    155.01 o 
   7   6   5        8.17       16.22     16.22 o 
   8   6   5      810.78      813.14     48.50 o 
   9   6   5     1699.23     1622.92     89.22 o 
  10   6   5        0.81       20.73     20.73 o 
  11   6   5     1117.58     1077.19     65.54 o 
  12   6   5        6.09       22.20     22.20 o 
  13   6   5      206.43      123.71     27.77 o 
  14   6   5       16.49       25.07     25.07 o 
  15   6   5        0.50       24.74     24.74 o 
 -16   7   5        8.02       22.61     22.61 o 
 -15   7   5        1.54       57.60     20.56 o 
 -14   7   5        0.98       23.43     23.43 o 
 -13   7   5       49.69       21.47     21.47 o 
 -12   7   5        9.99       20.15     20.15 o 
 -11   7   5     1414.14     1507.48     83.89 o 
 -10   7   5      280.12      294.94     26.54 o 
  -9   7   5      397.62      447.16     31.30 o 
  -8   7   5      696.67      734.73     44.49 o 
  -7   7   5      267.13      252.42     22.04 o 
  -6   7   5     3055.73     3054.20    157.38 o 
  -5   7   5      215.77      192.04     18.93 o 
  -4   7   5     4531.44     4146.71    211.05 o 
  -3   7   5        8.91        8.44      8.44 o 
  -2   7   5      411.37      370.07     24.58 o 
  -1   7   5      198.44      173.61     15.89 o 
   0   7   5     1855.58     1757.93     64.81 o 
   1   7   5      249.60      223.99     18.68 o 
   2   7   5     7609.93     7586.63    382.77 o 
   3   7   5      257.96      279.46     21.14 o 
   4   7   5      622.23      572.10     34.57 o 
   5   7   5      762.78      804.70     46.04 o 
   6   7   5       40.16       16.14     16.14 o 
   7   7   5      241.41      246.44     22.37 o 
   8   7   5      304.12      237.26     24.00 o 
   9   7   5       59.54       45.39     19.83 o 
  10   7   5      331.54      349.18     30.31 o 
  11   7   5        8.79       22.53     22.53 o 
  12   7   5       97.06       90.45     24.66 o 
  13   7   5       17.77       24.50     24.50 o 
  14   7   5        0.21       24.82     24.82 o 
 -15   8   5       22.95       22.86     22.86 o 
 -14   8   5       71.90       60.14     21.71 o 
 -13   8   5      142.27      204.98     24.25 o 
 -12   8   5        2.32       21.87     21.87 o 
 -11   8   5        1.61       20.40     20.40 o 
 -10   8   5       43.31       61.77     18.76 o 
  -9   8   5      409.56      326.07     28.27 o 
  -8   8   5     1457.95     1502.15     81.85 o 
  -7   8   5        0.12       16.47     16.47 o 
  -6   8   5       32.47       13.44     13.44 o 
  -5   8   5      389.39      412.10     28.35 o 
  -4   8   5       81.59      108.80     14.99 o 
  -3   8   5      135.44      158.20     16.63 o 
  -2   8   5     2480.19     2324.39    120.27 o 
  -1   8   5     5119.28     5144.44    260.94 o 
   0   8   5       57.50       56.12      9.67 o 
   1   8   5      126.19      153.45     16.55 o 
   2   8   5        5.66       13.03     13.03 o 
   3   8   5      149.18      118.06     16.80 o 
   4   8   5     2021.72     2026.00    106.34 o 
   5   8   5      156.33      157.14     18.35 o 
   6   8   5      584.76      584.48     37.03 o 
   7   8   5      493.52      496.16     34.25 o 
   8   8   5      242.75      229.81     24.00 o 
   9   8   5        4.12       20.81     20.81 o 
  10   8   5      389.41      400.14     34.08 o 
  11   8   5      422.17      429.96     35.31 o 
  12   8   5       11.38       23.76     23.76 o 
  13   8   5       12.08       25.48     25.48 o 
  14   8   5        8.41       25.23     25.23 o 
 -15   9   5        0.67       22.94     22.94 o 
 -14   9   5       10.74       23.60     23.60 o 
 -13   9   5       98.61       69.97     23.51 o 
 -12   9   5      252.02      233.50     28.35 o 
 -11   9   5      283.09      238.90     27.94 o 
 -10   9   5      197.33      193.60     24.09 o 
  -9   9   5      575.20      590.70     39.00 o 
  -8   9   5      373.69      380.80     29.74 o 
  -7   9   5     1246.51     1317.65     72.75 o 
  -6   9   5     3402.18     3380.11    174.34 o 
  -5   9   5      379.62      404.89     28.43 o 
  -4   9   5     4079.49     3956.15    202.36 o 
  -3   9   5      279.89      300.68     22.94 o 
  -2   9   5      202.42      151.57     16.96 o 
  -1   9   5     1388.99     1404.82     74.96 o 
   0   9   5     1026.28     1036.56     40.31 o 
   1   9   5      118.62      116.26     15.24 o 
   2   9   5     1095.91     1039.91     57.92 o 
   3   9   5     5403.84     5438.64    276.59 o 
   4   9   5      185.44      154.84     18.76 o 
   5   9   5     1282.03     1256.12     69.23 o 
   6   9   5      346.32      334.10     27.28 o 
   7   9   5     1919.52     1953.33    104.79 o 
   8   9   5      627.84      675.83     43.42 o 
   9   9   5       11.03       20.65     20.65 o 
  10   9   5      720.08      696.72     46.37 o 
  11   9   5      133.54      172.46     25.40 o 
  12   9   5      138.26      135.67     26.30 o 
  13   9   5        0.14       25.07     25.07 o 
  14   9   5        7.16       24.74     24.74 o 
 -15  10   5       11.57       22.28     22.28 o 
 -14  10   5        0.05       22.94     22.94 o 
 -13  10   5       38.68       22.94     22.94 o 
 -12  10   5      353.64      333.12     32.53 o 
 -11  10   5       21.19       21.71     21.71 o 
 -10  10   5      422.63      446.02     36.21 o 
  -9  10   5       30.28       20.65     20.65 o 
  -8  10   5       65.58       80.54     19.01 o 
  -7  10   5        4.03       16.39     16.39 o 
  -6  10   5       25.79       16.47     16.47 o 
  -5  10   5     4455.68     4727.99    242.10 o 
  -4  10   5     1568.14     1530.99     82.58 o 
  -3  10   5      230.75      270.36     21.79 o 
  -2  10   5       23.34       13.35     13.35 o 
  -1  10   5        4.31       13.27     13.27 o 
   0  10   5      827.84      853.04     34.74 o 
   1  10   5     2263.47     2316.60    121.01 o 
   2  10   5     1528.39     1620.70     86.84 o 
   3  10   5      632.30      634.04     39.41 o 
   4  10   5      339.27      340.33     26.22 o 
   5  10   5      507.46      532.04     35.39 o 
   6  10   5       23.67       18.27     18.27 o 
   7  10   5       33.19       18.19     18.19 o 
   8  10   5     1251.61     1145.68     66.85 o 
   9  10   5      298.03      345.82     30.81 o 
  10  10   5        0.48       22.28     22.28 o 
  11  10   5      447.48      401.04     36.54 o 
  12  10   5        0.54       24.25     24.25 o 
  13  10   5        1.11       25.40     25.40 o 
 -14  11   5       11.39       22.94     22.94 o 
 -13  11   5       10.74       23.51     23.51 o 
 -12  11   5        0.23       23.35     23.35 o 
 -11  11   5      449.04      466.66     36.70 o 
 -10  11   5        6.62       21.87     21.87 o 
  -9  11   5      178.03      151.32     24.41 o 
  -8  11   5      226.44      199.82     23.92 o 
  -7  11   5      279.80      211.13     23.84 o 
  -6  11   5      253.28      280.85     24.33 o 
  -5  11   5       96.05       82.83     18.35 o 
  -4  11   5      165.35      176.39     21.38 o 
  -3  11   5     2367.28     2300.71    120.93 o 
  -2  11   5      166.55      158.04     18.93 o 
  -1  11   5      940.33     1061.22     59.15 o 
   0  11   5       29.90       28.84     12.62 o 
   1  11   5      729.77      796.10     47.35 o 
   2  11   5      517.07      569.56     37.03 o 
   3  11   5       52.74       40.88     18.43 o 
   4  11   5      372.15      347.87     28.43 o 
   5  11   5      732.50      740.06     45.80 o 
   6  11   5      146.63      129.36     20.73 o 
   7  11   5      137.61      151.40     20.97 o 
   8  11   5       24.85       20.56     20.56 o 
   9  11   5        3.27       22.37     22.37 o 
  10  11   5       47.80       64.64     23.35 o 
  11  11   5      241.34      287.32     32.69 o 
  12  11   5       50.56       51.61     25.15 o 
  13  11   5       22.82       24.82     24.82 o 
 -13  12   5      148.08      141.65     25.81 o 
 -12  12   5      203.35      194.01     28.02 o 
 -11  12   5        3.68       22.53     22.53 o 
 -10  12   5        2.59       21.38     21.38 o 
  -9  12   5      179.67      175.08     24.91 o 
  -8  12   5      186.63      178.36     24.25 o 
  -7  12   5       52.56       81.35     18.76 o 
  -6  12   5       75.99       79.47     19.01 o 
  -5  12   5      546.42      589.80     38.34 o 
  -4  12   5       62.25       79.14     18.60 o 
  -3  12   5      422.92      411.12     30.48 o 
  -2  12   5      342.06      365.81     28.18 o 
  -1  12   5       98.06      125.84     18.60 o 
   0  12   5       57.55       43.50     13.68 o 
   1  12   5      757.58      798.88     48.91 o 
   2  12   5     1588.58     1656.67     90.12 o 
   3  12   5      141.45      123.22     21.55 o 
   4  12   5      359.98      316.00     26.95 o 
   5  12   5        1.34       18.19     18.19 o 
   6  12   5       12.72       20.73     20.73 o 
   7  12   5       81.40      102.49     21.22 o 
   8  12   5      196.14      191.96     25.81 o 
   9  12   5       27.26       24.00     24.00 o 
  10  12   5       34.71       24.66     24.66 o 
  11  12   5      294.04      259.14     33.02 o 
  12  12   5       25.72       25.23     25.23 o 
 -13  13   5      289.12      312.64     31.62 o 
 -12  13   5       22.46       23.10     23.10 o 
 -11  13   5       54.51       22.94     22.94 o 
 -10  13   5        0.01       22.61     22.61 o 
  -9  13   5      253.54      253.49     28.59 o 
  -8  13   5       59.24       73.90     21.47 o 
  -7  13   5      158.28      179.10     24.00 o 
  -6  13   5       65.52      116.01     19.09 o 
  -5  13   5      798.48      860.66     52.68 o 
  -4  13   5     1449.28     1462.91     81.27 o 
  -3  13   5       68.35       77.67     18.60 o 
  -2  13   5      175.06      214.24     22.28 o 
  -1  13   5       14.77       18.27     18.27 o 
   0  13   5     2802.60     2932.78    108.72 o 
   1  13   5     1408.51     1527.39     84.30 o 
   2  13   5        4.16       18.19     18.19 o 
   3  13   5     1560.57     1622.34     89.38 o 
   4  13   5       24.42       20.73     20.73 o 
   5  13   5        3.13       20.65     20.65 o 
   6  13   5      360.54      414.15     33.43 o 
   7  13   5       17.68       22.37     22.37 o 
   8  13   5       19.31       24.00     24.00 o 
   9  13   5      719.52      706.30     49.65 o 
  10  13   5      391.42      421.52     36.54 o 
  11  13   5        0.01       24.74     24.74 o 
 -12  14   5       18.66       22.94     22.94 o 
 -11  14   5       23.74       23.27     23.27 o 
 -10  14   5       52.08       91.76     21.47 o 
  -9  14   5       42.45       60.38     22.04 o 
  -8  14   5       59.70       21.38     21.38 o 
  -7  14   5       34.38      110.28     19.99 o 
  -6  14   5      223.71      234.89     27.61 o 
  -5  14   5     1017.89     1095.05     65.54 o 
  -4  14   5      588.63      606.43     41.29 o 
  -3  14   5        8.81       20.65     20.65 o 
  -2  14   5        1.35       18.11     18.11 o 
  -1  14   5        9.32       18.11     18.11 o 
   0  14   5      130.76      176.06     16.39 o 
   1  14   5      222.89      255.62     25.73 o 
   2  14   5       62.15       46.37     19.66 o 
   3  14   5       83.58       55.88     19.17 o 
   4  14   5       88.58      103.31     21.47 o 
   5  14   5       64.66       52.93     22.86 o 
   6  14   5      108.81      116.01     24.91 o 
   7  14   5      388.14      402.51     35.39 o 
   8  14   5       59.01       23.51     23.51 o 
   9  14   5        3.18       24.17     24.17 o 
  10  14   5        0.09       24.82     24.82 o 
  11  14   5       81.06       95.53     25.81 o 
 -11  15   5      109.62       88.24     24.09 o 
 -10  15   5       69.94       62.59     22.69 o 
  -9  15   5      219.76      204.41     27.86 o 
  -8  15   5        1.72       22.53     22.53 o 
  -7  15   5       17.49       23.10     23.10 o 
  -6  15   5       18.96       44.49     21.71 o 
  -5  15   5       28.23       78.90     23.02 o 
  -4  15   5        3.50       22.20     22.20 o 
  -3  15   5       40.36       52.52     22.61 o 
  -2  15   5      223.63      302.40     27.86 o 
  -1  15   5      124.60      159.19     23.19 o 
   0  15   5        3.16       20.48     20.48 o 
   1  15   5       51.10       20.48     20.48 o 
   2  15   5       18.10       20.40     20.40 o 
   3  15   5      322.44      318.29     30.72 o 
   4  15   5      344.38      312.80     31.95 o 
   5  15   5      174.47      148.37     26.79 o 
   6  15   5      124.09      113.72     27.28 o 
   7  15   5       25.82       24.58     24.58 o 
   8  15   5        0.31       24.09     24.09 o 
   9  15   5       31.48       24.74     24.74 o 
  10  15   5       23.13       24.82     24.82 o 
 -10  16   5       24.82       23.02     23.02 o 
  -9  16   5        0.02       23.27     23.27 o 
  -8  16   5        0.73       22.78     22.78 o 
  -7  16   5       17.13       23.43     23.43 o 
  -6  16   5       92.69       95.20     24.82 o 
  -5  16   5      228.61      221.37     29.33 o 
  -4  16   5        2.14       21.63     21.63 o 
  -3  16   5      127.04      113.55     24.41 o 
  -2  16   5       15.95       21.96     21.96 o 
  -1  16   5        1.32       22.04     22.04 o 
   0  16   5       10.12       22.12     22.12 o 
   1  16   5        1.13       22.04     22.04 o 
   2  16   5      156.00      170.90     25.89 o 
   3  16   5      262.78      273.56     30.31 o 
   4  16   5      114.95      113.06     27.04 o 
   5  16   5        1.98       23.43     23.43 o 
   6  16   5        2.79       24.25     24.25 o 
   7  16   5       70.13      112.24     25.89 o 
   8  16   5       55.07       66.03     23.84 o 
   9  16   5      160.67      118.22     27.61 o 
  -9  17   5      111.31       64.15     25.32 o 
  -8  17   5        0.19       22.94     22.94 o 
  -7  17   5        2.36       23.68     23.68 o 
  -6  17   5      156.64      167.95     27.28 o 
  -5  17   5       17.79       23.51     23.51 o 
  -4  17   5      189.66      161.32     27.28 o 
  -3  17   5        1.91       23.02     23.02 o 
  -2  17   5        1.06       23.19     23.19 o 
  -1  17   5       43.59       88.48     22.20 o 
   0  17   5        1.79       23.35     23.35 o 
   1  17   5       47.19       51.70     22.78 o 
   2  17   5        6.06       23.35     23.35 o 
   3  17   5        2.99       24.33     24.33 o 
   4  17   5      482.39      400.96     39.33 o 
   5  17   5      144.46      159.02     28.27 o 
   6  17   5      105.91      174.67     27.20 o 
   7  17   5      102.15       66.85     26.38 o 
   8  17   5      131.17      136.00     27.45 o 
  -7  18   5        0.48       23.35     23.35 o 
  -6  18   5       79.30      112.32     24.41 o 
  -5  18   5        0.14       23.76     23.76 o 
  -4  18   5      266.68      259.38     30.23 o 
  -3  18   5        1.61       23.27     23.27 o 
  -2  18   5       14.49       23.51     23.51 o 
  -1  18   5      185.04      129.77     26.79 o 
   0  18   5       94.36      108.47     17.45 o 
   1  18   5        2.63       23.68     23.68 o 
   2  18   5        0.60       23.68     23.68 o 
   3  18   5        2.72       24.74     24.74 o 
   4  18   5        6.11       24.50     24.50 o 
   5  18   5       23.96       24.99     24.99 o 
   6  18   5       53.92       78.16     23.68 o 
  -5  19   5       33.39       23.35     23.35 o 
  -4  19   5        1.64       23.84     23.84 o 
  -3  19   5        0.02       23.43     23.43 o 
  -2  19   5        9.73       23.68     23.68 o 
  -1  19   5        0.01       50.14     22.12 o 
   0  19   5      249.28      254.47     22.28 o 
   1  19   5        2.19       51.04     22.61 o 
   2  19   5      246.83      247.83     32.44 o 
   3  19   5       24.70       24.50     24.50 o 
   4  19   5        0.17       24.25     24.25 o 
  -1  20   5       38.39       23.43     23.43 o 
   0  20   5      100.19      110.52     19.01 o 
 -17   0   6       36.83       22.78     22.78 o 
 -16   0   6      152.52      201.05     27.36 o 
 -15   0   6       68.52       23.68     23.68 o 
 -14   0   6      218.15      167.63     27.77 o 
 -13   0   6      184.83      159.60     25.15 o 
 -12   0   6        5.85       18.27     18.27 o 
 -11   0   6     1903.50     2054.10    110.44 o 
 -10   0   6      873.02      844.52     50.63 o 
  -9   0   6     2340.48     2161.76    114.13 o 
  -8   0   6      227.65      266.51     21.71 o 
  -7   0   6      354.67      342.13     23.92 o 
  -6   0   6      264.79      236.77     19.17 o 
  -5   0   6     2711.03     2845.28    145.59 o 
  -4   0   6    23843.77    23434.33   1174.36 o 
  -3   0   6      788.14      730.88     39.82 o 
  -2   0   6     2087.08     2032.23    104.13 o 
  -1   0   6     1660.98     1458.08     75.29 o 
   0   0   6      213.04      293.14     13.03 o 
   1   0   6       10.33        8.03      8.03 o 
   2   0   6     3165.04     3178.24    161.64 o 
   3   0   6     2286.36     2468.25    126.58 o 
   4   0   6     3423.72     3864.55    197.04 o 
   5   0   6    45979.98    44572.46   2232.22 o 
   6   0   6     1059.68     1055.40     58.58 o 
   7   0   6        7.07       13.19     13.19 o 
   8   0   6     1714.54     1976.60    104.79 o 
   9   0   6       13.20       18.19     18.19 o 
  10   0   6     1607.68     1880.83    101.67 o 
  11   0   6       32.38       20.65     20.65 o 
  12   0   6      709.92      879.66     55.79 o 
  13   0   6      177.80      150.34     28.76 o 
  14   0   6      153.01      153.37     26.30 o 
  15   0   6       66.39       25.15     25.15 o 
 -16   1   6        7.53       23.51     23.51 o 
 -15   1   6      548.38      627.57     45.72 o 
 -14   1   6       50.17       21.63     21.63 o 
 -13   1   6       79.09      107.65     22.61 o 
 -12   1   6        1.22       20.81     20.81 o 
 -11   1   6      120.50      106.92     21.63 o 
 -10   1   6     1442.12     1448.98     79.80 o 
  -9   1   6       32.73       16.55     16.55 o 
  -8   1   6      131.98      155.99     17.53 o 
  -7   1   6     1794.93     1733.68     91.27 o 
  -6   1   6     3594.94     3669.97    186.96 o 
  -5   1   6     4430.35     4516.21    228.99 o 
  -4   1   6      117.03      139.77     14.17 o 
  -3   1   6    10679.98    10825.34    543.76 o 
  -2   1   6        2.41        8.11      8.11 o 
  -1   1   6      451.06      486.33     27.28 o 
   0   1   6     8480.09     7777.61    276.59 o 
   1   1   6     4034.36     3909.53    197.86 o 
   2   1   6      617.04      721.87     39.57 o 
   3   1   6     5525.23     5381.78    272.00 o 
   4   1   6     9453.68     9385.12    472.73 o 
   5   1   6      653.26      701.88     42.11 o 
   6   1   6     1929.23     1990.12    104.70 o 
   7   1   6      108.51      102.74     15.89 o 
   8   1   6      171.43      219.32     21.14 o 
   9   1   6     1360.41     1233.67     69.31 o 
  10   1   6        4.05       18.19     18.19 o 
  11   1   6        7.16       20.65     20.65 o 
  12   1   6       57.31       22.37     22.37 o 
  13   1   6      538.25      526.63     42.19 o 
  14   1   6        1.11       25.48     25.48 o 
  15   1   6       11.80       25.15     25.15 o 
 -16   2   6        2.49       23.35     23.35 o 
 -15   2   6        0.00       23.43     23.43 o 
 -14   2   6      103.56       78.32     24.50 o 
 -13   2   6      289.36      276.92     28.67 o 
 -12   2   6      373.76      401.69     30.81 o 
 -11   2   6       80.59       85.61     18.68 o 
 -10   2   6       32.17       51.21     18.02 o 
  -9   2   6     1199.92     1277.51     70.29 o 
  -8   2   6      108.55      141.90     16.96 o 
  -7   2   6       58.32       72.92     14.26 o 
  -6   2   6      116.35      144.77     14.99 o 
  -5   2   6      268.88      268.72     19.50 o 
  -4   2   6      191.02      156.32     14.01 o 
  -3   2   6      117.49      121.09     12.29 o 
  -2   2   6      713.86      678.28     37.03 o 
  -1   2   6     1784.85     1888.85     96.92 o 
   0   2   6       52.49       65.79      6.88 o 
   1   2   6     1481.75     1447.26     75.05 o 
   2   2   6     1297.67     1232.04     64.81 o 
   3   2   6     7073.42     7092.20    357.70 o 
   4   2   6       11.53        8.27      8.27 o 
   5   2   6       20.35       12.86     12.86 o 
   6   2   6       83.55       85.86     15.24 o 
   7   2   6       30.62       35.88     13.93 o 
   8   2   6        8.46       16.22     16.22 o 
   9   2   6       68.71       49.32     18.02 o 
  10   2   6       48.92       48.91     19.58 o 
  11   2   6      212.42      226.37     28.18 o 
  12   2   6      129.00      146.98     27.12 o 
  13   2   6       39.09       74.47     24.82 o 
  14   2   6       89.47       53.99     26.38 o 
  15   2   6        7.86       25.07     25.07 o 
 -16   3   6       59.71       65.05     23.60 o 
 -15   3   6       71.36       67.43     24.50 o 
 -14   3   6      452.30      429.30     36.87 o 
 -13   3   6       74.74       54.48     21.55 o 
 -12   3   6        1.32       20.65     20.65 o 
 -11   3   6       47.11       18.35     18.35 o 
 -10   3   6     3235.22     3345.05    173.77 o 
  -9   3   6      319.90      389.57     28.35 o 
  -8   3   6     1439.10     1384.34     74.96 o 
  -7   3   6       16.63       13.35     13.35 o 
  -6   3   6        9.91       34.41     12.13 o 
  -5   3   6      549.84      570.55     33.34 o 
  -4   3   6     2151.59     2174.70    112.00 o 
  -3   3   6    12882.92    12780.47    641.66 o 
  -2   3   6      948.97      971.75     51.53 o 
  -1   3   6     5986.33     6026.80    303.71 o 
   0   3   6     1323.68     1197.71     44.41 o 
   1   3   6     4726.89     4634.76    234.31 o 
   2   3   6     7325.72     7110.30    358.19 o 
   3   3   6      547.91      601.11     35.23 o 
   4   3   6     6159.39     6256.12    316.41 o 
   5   3   6       85.99       89.30     15.65 o 
   6   3   6     1784.41     1734.09     91.68 o 
   7   3   6        4.33       16.06     16.06 o 
   8   3   6       30.60       16.22     16.22 o 
   9   3   6      141.07      132.15     19.25 o 
  10   3   6     1058.43     1104.23     64.89 o 
  11   3   6     2896.72     2880.51    153.12 o 
  12   3   6       22.51       22.28     22.28 o 
  13   3   6      114.90      106.26     27.69 o 
  14   3   6       41.75       25.32     25.32 o 
  15   3   6       42.43       24.99     24.99 o 
 -16   4   6      135.61      144.28     25.97 o 
 -15   4   6        3.22       22.94     22.94 o 
 -14   4   6      243.79      243.41     29.25 o 
 -13   4   6       95.47      104.70     21.38 o 
 -12   4   6        4.35       45.96     17.20 o 
 -11   4   6     1626.21     1615.38     88.97 o 
 -10   4   6       91.45       82.50     19.09 o 
  -9   4   6      817.64      852.79     50.14 o 
  -8   4   6       49.89      115.44     16.63 o 
  -7   4   6      232.21      253.49     20.65 o 
  -6   4   6        3.30       13.27     13.27 o 
  -5   4   6      953.13     1011.49     54.97 o 
  -4   4   6     1663.17     1471.02     77.26 o 
  -3   4   6     8520.33     8126.95    409.15 o 
  -2   4   6     8966.88     8471.46    426.27 o 
  -1   4   6      281.45      327.06     21.06 o 
   0   4   6     5747.58     5743.17    204.98 o 
   1   4   6     7361.97     7187.64    362.29 o 
   2   4   6     2347.90     2335.20    119.94 o 
   3   4   6     2240.59     2277.93    117.65 o 
   4   4   6     2551.03     2601.96    134.20 o 
   5   4   6     1650.29     1677.32     88.40 o 
   6   4   6      975.45      807.57     46.45 o 
   7   4   6     1268.98     1277.18     70.13 o 
   8   4   6      109.34      141.74     18.76 o 
   9   4   6     1848.86     1923.67    103.39 o 
  10   4   6     3154.61     3293.02    172.70 o 
  11   4   6       36.11       22.61     22.61 o 
  12   4   6     1324.12     1414.49     82.58 o 
  13   4   6       68.84       53.83     26.05 o 
  14   4   6        9.79       52.11     23.02 o 
 -16   5   6       17.92       23.19     23.19 o 
 -15   5   6      205.77      227.19     28.92 o 
 -14   5   6        0.68       22.69     22.69 o 
 -13   5   6       29.15       21.79     21.79 o 
 -12   5   6       36.99       20.40     20.40 o 
 -11   5   6      172.46      244.88     24.00 o 
 -10   5   6       38.31       47.93     17.94 o 
  -9   5   6      372.67      436.60     31.21 o 
  -8   5   6      354.41      297.73     24.33 o 
  -7   5   6     1183.46     1191.15     65.21 o 
  -6   5   6      605.98      593.16     35.15 o 
  -5   5   6     1201.23     1137.98     61.61 o 
  -4   5   6      836.74      852.22     47.11 o 
  -3   5   6       60.28       47.52     11.96 o 
  -2   5   6     5537.44     5804.94    293.14 o 
  -1   5   6     1076.93     1045.73     55.79 o 
   0   5   6     6126.60     6246.04    223.01 o 
   1   5   6     6995.79     7046.23    355.57 o 
   2   5   6     2037.93     2111.78    109.37 o 
   3   5   6      545.79      515.16     30.72 o 
   4   5   6        1.98       30.89     11.96 o 
   5   5   6      732.21      768.40     44.16 o 
   6   5   6      649.01      599.80     36.87 o 
   7   5   6      228.36      242.92     22.04 o 
   8   5   6      668.12      715.72     43.59 o 
   9   5   6      228.54      227.84     24.74 o 
  10   5   6        8.73       20.73     20.73 o 
  11   5   6        0.84       22.53     22.53 o 
  12   5   6      147.26      145.75     28.10 o 
  13   5   6      300.65      342.54     32.85 o 
  14   5   6        2.69       47.60     21.06 o 
 -16   6   6       76.93       64.31     23.27 o 
 -15   6   6        5.61       23.43     23.43 o 
 -14   6   6        0.07       22.37     22.37 o 
 -13   6   6        0.63       21.47     21.47 o 
 -12   6   6       90.02       97.49     21.22 o 
 -11   6   6       52.44       20.65     20.65 o 
 -10   6   6      645.84      663.78     43.09 o 
  -9   6   6      165.36      144.28     21.38 o 
  -8   6   6     2298.57     2428.60    127.23 o 
  -7   6   6        0.19       13.44     13.44 o 
  -6   6   6      171.16      175.90     17.70 o 
  -5   6   6     1599.44     1556.96     82.50 o 
  -4   6   6     1573.87     1668.39     87.75 o 
  -3   6   6      307.38      368.92     24.58 o 
  -2   6   6     8500.03     8398.79    423.24 o 
  -1   6   6     1735.09     1835.44     95.36 o 
   0   6   6      696.16      722.03     28.92 o 
   1   6   6     1606.10     1736.88     91.19 o 
   2   6   6      365.02      399.24     26.30 o 
   3   6   6     3837.33     3875.53    197.69 o 
   4   6   6     1920.89     1862.06     97.74 o 
   5   6   6      379.21      366.87     26.30 o 
   6   6   6        0.10       16.14     16.14 o 
   7   6   6       97.72       90.28     17.86 o 
   8   6   6       13.20       37.44     17.86 o 
   9   6   6       83.28       73.98     19.09 o 
  10   6   6      324.60      327.30     31.30 o 
  11   6   6      508.98      485.92     39.00 o 
  12   6   6      319.27      351.14     33.51 o 
  13   6   6       15.19       24.33     24.33 o 
  14   6   6       37.94       25.48     25.48 o 
 -15   7   6       32.05       75.37     20.97 o 
 -14   7   6        2.40       23.10     23.10 o 
 -13   7   6      220.75      251.03     26.30 o 
 -12   7   6       73.88       44.98     21.63 o 
 -11   7   6       58.35       82.75     19.91 o 
 -10   7   6      151.67      118.39     20.89 o 
  -9   7   6      728.03      816.09     49.48 o 
  -8   7   6     1745.49     1814.79     97.25 o 
  -7   7   6       10.35       16.47     16.47 o 
  -6   7   6      156.77      148.78     18.35 o 
  -5   7   6     1829.36     1910.57    100.44 o 
  -4   7   6     2992.18     2938.76    151.24 o 
  -3   7   6     6256.56     5924.80    299.86 o 
  -2   7   6     1045.22     1038.03     56.61 o 
  -1   7   6     1250.69     1166.08     62.76 o 
   0   7   6      402.06      359.09     17.45 o 
   1   7   6     1427.52     1571.46     83.08 o 
   2   7   6     3981.00     3962.13    202.20 o 
   3   7   6      676.10      737.35     42.60 o 
   4   7   6     2947.92     2955.81    152.71 o 
   5   7   6      649.86      636.66     38.34 o 
   6   7   6     4632.74     4509.74    231.20 o 
   7   7   6     1411.25     1492.16     82.34 o 
   8   7   6       86.10       67.67     19.83 o 
   9   7   6      203.39      209.24     24.33 o 
  10   7   6       12.08       22.61     22.61 o 
  11   7   6      554.83      597.34     43.09 o 
  12   7   6       68.35       24.91     24.91 o 
  13   7   6       18.55       25.40     25.40 o 
  14   7   6        0.23       25.15     25.15 o 
 -15   8   6        1.91       23.19     23.19 o 
 -14   8   6       93.95      102.66     23.43 o 
 -13   8   6       45.46       64.40     21.30 o 
 -12   8   6        4.91       21.55     21.55 o 
 -11   8   6       41.78       51.70     20.48 o 
 -10   8   6       20.35       20.56     20.56 o 
  -9   8   6       69.67       83.40     19.50 o 
  -8   8   6      227.53      218.01     22.94 o 
  -7   8   6     2197.57     2211.73    116.83 o 
  -6   8   6     3791.22     3931.49    201.87 o 
  -5   8   6       90.74       59.07     17.04 o 
  -4   8   6      327.75      340.17     24.82 o 
  -3   8   6       47.87       67.75     13.85 o 
  -2   8   6       26.86       35.39     12.78 o 
  -1   8   6      607.32      583.41     34.74 o 
   0   8   6     2633.41     2539.36     92.91 o 
   1   8   6       57.17       13.03     13.03 o 
   2   8   6     4416.57     4489.01    228.91 o 
   3   8   6      157.10      179.91     18.68 o 
   4   8   6       84.39       82.75     16.14 o 
   5   8   6     1900.49     1859.36     98.89 o 
   6   8   6      500.07      604.14     38.83 o 
   7   8   6     3885.75     3817.94    197.77 o 
   8   8   6     2540.39     2575.58    136.49 o 
   9   8   6      357.38      398.66     32.85 o 
  10   8   6        4.70       22.45     22.45 o 
  11   8   6        2.37       24.00     24.00 o 
  12   8   6       58.66       55.47     24.25 o 
  13   8   6       41.82       25.07     25.07 o 
 -15   9   6       26.69       22.53     22.53 o 
 -14   9   6        4.04       23.19     23.19 o 
 -13   9   6        5.27       23.19     23.19 o 
 -12   9   6      175.71      178.85     26.14 o 
 -11   9   6      177.31      181.47     25.23 o 
 -10   9   6      318.79      334.19     29.00 o 
  -9   9   6      444.44      457.98     34.33 o 
  -8   9   6       57.22       85.12     18.43 o 
  -7   9   6      227.26      194.01     21.38 o 
  -6   9   6       91.77      104.87     17.94 o 
  -5   9   6      412.16      311.00     25.48 o 
  -4   9   6      702.98      690.41     41.29 o 
  -3   9   6      221.90      182.45     19.74 o 
  -2   9   6      883.77      913.75     51.78 o 
  -1   9   6     1764.53     1729.09     91.43 o 
   0   9   6     1574.56     1640.12     61.77 o 
   1   9   6     2435.04     2387.47    124.78 o 
   2   9   6        7.90       13.19     13.19 o 
   3   9   6       23.96       48.50     16.96 o 
   4   9   6      709.72      672.47     41.78 o 
   5   9   6       33.11       47.35     15.89 o 
   6   9   6     1373.71     1381.96     77.01 o 
   7   9   6      339.59      351.39     29.74 o 
   8   9   6       42.02       39.74     18.52 o 
   9   9   6       26.14       22.61     22.61 o 
  10   9   6       69.72       80.45     23.35 o 
  11   9   6       53.94       23.76     23.76 o 
  12   9   6       50.24       25.56     25.56 o 
  13   9   6       24.22       77.75     23.35 o 
 -14  10   6        4.74       22.53     22.53 o 
 -13  10   6        3.74       22.61     22.61 o 
 -12  10   6       54.27       22.53     22.53 o 
 -11  10   6       94.39       81.11     23.92 o 
 -10  10   6      152.90      158.20     25.73 o 
  -9  10   6     1549.57     1496.01     83.89 o 
  -8  10   6        3.95       18.11     18.11 o 
  -7  10   6       56.17       84.39     16.22 o 
  -6  10   6      451.13      413.25     30.72 o 
  -5  10   6        5.75       16.39     16.39 o 
  -4  10   6        6.87       16.39     16.39 o 
  -3  10   6      236.06      231.04     21.38 o 
  -2  10   6       13.49       16.22     16.22 o 
  -1  10   6     2290.46     2295.38    120.43 o 
   0  10   6     2994.43     3096.39    113.39 o 
   1  10   6      209.56      217.68     22.69 o 
   2  10   6        2.34       16.22     16.22 o 
   3  10   6     2490.03     2588.44    135.59 o 
   4  10   6      442.67      439.30     31.13 o 
   5  10   6      188.82      195.97     21.79 o 
   6  10   6      174.49      153.62     21.71 o 
   7  10   6       78.08       74.15     19.83 o 
   8  10   6        1.74       20.56     20.56 o 
   9  10   6       30.73       22.37     22.37 o 
  10  10   6      467.71      502.71     39.57 o 
  11  10   6        4.86       24.58     24.58 o 
  12  10   6        2.46       25.15     25.15 o 
  13  10   6       16.84       24.99     24.99 o 
 -14  11   6       79.36       22.53     22.53 o 
 -13  11   6      114.25      104.62     24.25 o 
 -12  11   6        1.90       23.02     23.02 o 
 -11  11   6        2.04       22.78     22.78 o 
 -10  11   6       92.52       82.26     22.53 o 
  -9  11   6       62.05       51.78     22.28 o 
  -8  11   6      399.07      374.90     30.89 o 
  -7  11   6      104.26       57.35     18.84 o 
  -6  11   6      145.37      173.52     20.73 o 
  -5  11   6     1114.87     1001.57     58.17 o 
  -4  11   6      391.69      402.19     30.07 o 
  -3  11   6      587.52      598.81     38.83 o 
  -2  11   6      375.04      384.49     28.35 o 
  -1  11   6     5505.34     5614.79    286.50 o 
   0  11   6     1015.16     1094.23     44.08 o 
   1  11   6      996.64     1047.29     60.54 o 
   2  11   6     2708.76     2842.66    148.37 o 
   3  11   6        2.49       18.19     18.19 o 
   4  11   6        2.93       18.19     18.19 o 
   5  11   6       44.89       54.24     18.27 o 
   6  11   6      238.57      285.60     25.89 o 
   7  11   6        2.92       20.56     20.56 o 
   8  11   6     1577.02     1555.65     88.32 o 
   9  11   6      196.07      194.09     28.02 o 
  10  11   6       10.81       24.82     24.82 o 
  11  11   6      254.60      233.66     31.87 o 
  12  11   6        3.47       25.40     25.40 o 
 -13  12   6       74.60       74.39     22.94 o 
 -12  12   6       48.78       90.61     23.02 o 
 -11  12   6        0.40       23.27     23.27 o 
 -10  12   6       16.09       22.94     22.94 o 
  -9  12   6       36.88       59.15     21.47 o 
  -8  12   6       11.52       20.07     20.07 o 
  -7  12   6       32.18       20.40     20.40 o 
  -6  12   6      503.60      508.94     35.97 o 
  -5  12   6      547.57      531.88     36.46 o 
  -4  12   6       34.76       18.19     18.19 o 
  -3  12   6      454.75      460.60     33.34 o 
  -2  12   6      245.66      251.60     24.74 o 
  -1  12   6      412.69      383.67     30.31 o 
   0  12   6     2257.31     2281.54     85.86 o 
   1  12   6     1148.80     1281.36     71.93 o 
   2  12   6        2.27       18.19     18.19 o 
   3  12   6      111.25      110.68     20.24 o 
   4  12   6      419.15      429.06     32.20 o 
   5  12   6      333.79      329.35     28.18 o 
   6  12   6       17.25       20.56     20.56 o 
   7  12   6      823.76      807.73     51.61 o 
   8  12   6      121.40       85.37     25.15 o 
   9  12   6      279.71      222.19     30.64 o 
  10  12   6      237.72      252.26     31.38 o 
  11  12   6       15.25       24.91     24.91 o 
 -12  13   6        1.63       22.61     22.61 o 
 -11  13   6        1.66       22.53     22.53 o 
 -10  13   6       84.27       75.70     23.60 o 
  -9  13   6       13.48       23.02     23.02 o 
  -8  13   6        0.58       21.63     21.63 o 
  -7  13   6      104.40      126.91     21.30 o 
  -6  13   6      257.37      264.22     28.10 o 
  -5  13   6        0.05       20.48     20.48 o 
  -4  13   6      117.59      130.10     20.89 o 
  -3  13   6      126.33      115.52     19.74 o 
  -2  13   6       76.05       55.47     19.09 o 
  -1  13   6       88.08       76.93     19.91 o 
   0  13   6       51.19       44.81     15.32 o 
   1  13   6      367.47      394.98     31.54 o 
   2  13   6       44.76       18.11     18.11 o 
   3  13   6        1.60       20.65     20.65 o 
   4  13   6       62.96       76.60     19.83 o 
   5  13   6      338.29      278.72     29.99 o 
   6  13   6        0.49       22.37     22.37 o 
   7  13   6       10.44       24.09     24.09 o 
   8  13   6        0.88       23.68     23.68 o 
   9  13   6      267.52      285.93     32.20 o 
  10  13   6       13.83       25.07     25.07 o 
  11  13   6       71.95       76.36     25.48 o 
 -12  14   6        0.02       22.45     22.45 o 
 -11  14   6       38.16       22.86     22.86 o 
 -10  14   6        0.16       22.61     22.61 o 
  -9  14   6       38.63       66.77     22.20 o 
  -8  14   6       40.65       22.94     22.94 o 
  -7  14   6      356.29      395.06     33.59 o 
  -6  14   6       14.80       21.87     21.87 o 
  -5  14   6      540.48      558.75     41.21 o 
  -4  14   6       39.19       20.32     20.32 o 
  -3  14   6       36.02       20.40     20.40 o 
  -2  14   6      341.43      325.42     28.76 o 
  -1  14   6        8.70       20.56     20.56 o 
   0  14   6      548.95      552.77     27.61 o 
   1  14   6      334.86      360.40     30.31 o 
   2  14   6      103.62      125.43     22.61 o 
   3  14   6        2.67       39.57     19.66 o 
   4  14   6      199.22      177.62     25.89 o 
   5  14   6       21.03       22.20     22.20 o 
   6  14   6        1.55       23.92     23.92 o 
   7  14   6      266.74      236.44     30.07 o 
   8  14   6       81.07      134.20     25.97 o 
   9  14   6       53.22       75.78     23.02 o 
  10  14   6       37.10       25.15     25.15 o 
 -11  15   6       26.59       22.53     22.53 o 
 -10  15   6       23.79       22.86     22.86 o 
  -9  15   6       22.39       22.53     22.53 o 
  -8  15   6        0.90       23.27     23.27 o 
  -7  15   6        0.25       22.69     22.69 o 
  -6  15   6      418.73      418.65     35.72 o 
  -5  15   6      397.73      387.93     33.75 o 
  -4  15   6       65.42       66.94     22.45 o 
  -3  15   6       21.63       22.04     22.04 o 
  -2  15   6      202.47      202.94     27.12 o 
  -1  15   6      296.66      291.01     29.41 o 
   0  15   6       68.27       46.37     16.30 o 
   1  15   6       32.44       22.28     22.28 o 
   2  15   6        0.95       22.20     22.20 o 
   3  15   6      784.59      774.96     51.70 o 
   4  15   6      196.24      215.47     28.10 o 
   5  15   6      159.80      174.67     29.25 o 
   6  15   6      200.37      167.13     29.74 o 
   7  15   6      179.52      196.71     29.82 o 
   8  15   6      194.87      123.79     27.86 o 
   9  15   6       19.31       25.07     25.07 o 
 -10  16   6        1.94       22.53     22.53 o 
  -9  16   6       98.26       80.95     25.40 o 
  -8  16   6        0.04       23.60     23.60 o 
  -7  16   6       81.33       81.85     23.76 o 
  -6  16   6       73.25       71.77     24.00 o 
  -5  16   6      322.03      263.15     31.87 o 
  -4  16   6      236.22      240.05     28.43 o 
  -3  16   6      227.95      231.04     27.53 o 
  -2  16   6       94.89      121.17     23.19 o 
  -1  16   6       71.71       88.15     22.37 o 
   0  16   6        0.26       21.79     21.79 o 
   1  16   6      112.54       95.04     24.58 o 
   2  16   6      114.93      189.75     25.89 o 
   3  16   6        0.47       23.51     23.51 o 
   4  16   6      398.40      365.48     36.38 o 
   5  16   6      472.61      436.84     39.82 o 
   6  16   6      837.44      832.14     57.02 o 
   7  16   6       12.59       47.52     23.60 o 
   8  16   6       11.00       24.91     24.91 o 
  -8  17   6       85.51       66.20     24.00 o 
  -7  17   6      181.49      136.57     27.36 o 
  -6  17   6        0.41       23.84     23.84 o 
  -5  17   6       94.63       84.96     24.82 o 
  -4  17   6       29.24       23.51     23.51 o 
  -3  17   6        7.08       23.76     23.76 o 
  -2  17   6      117.10       84.06     24.50 o 
  -1  17   6        0.01       22.94     22.94 o 
   0  17   6       10.39       23.02     23.02 o 
   1  17   6      475.15      536.06     41.46 o 
   2  17   6      155.72      127.48     27.69 o 
   3  17   6      167.88      209.57     28.76 o 
   4  17   6       47.37       23.68     23.68 o 
   5  17   6       55.38       70.13     25.48 o 
   6  17   6        5.98       25.07     25.07 o 
   7  17   6       11.07       57.02     22.53 o 
  -7  18   6       71.14       48.83     23.84 o 
  -6  18   6       48.87       23.51     23.51 o 
  -5  18   6        1.82       23.27     23.27 o 
  -4  18   6       17.83       23.68     23.68 o 
  -3  18   6        7.35       24.09     24.09 o 
  -2  18   6        0.21       24.33     24.33 o 
  -1  18   6        3.70       23.19     23.19 o 
   0  18   6       64.18       84.55     17.70 o 
   1  18   6        0.99       24.58     24.58 o 
   2  18   6      300.86      260.04     33.18 o 
   3  18   6       87.61      111.75     25.48 o 
   4  18   6       54.73       24.82     24.82 o 
   5  18   6       23.90       24.50     24.50 o 
  -4  19   6       93.64      118.55     24.25 o 
  -3  19   6       53.09       98.56     23.10 o 
  -2  19   6       13.27       23.92     23.92 o 
  -1  19   6       57.02       24.17     24.17 o 
   0  19   6       32.49       38.26     17.37 o 
   1  19   6       20.28       24.25     24.25 o 
   2  19   6       29.94       24.17     24.17 o 
   3  19   6        5.49       23.92     23.92 o 
 -16   1   7        7.34       23.02     23.02 o 
 -15   1   7      213.32      180.32     28.84 o 
 -14   1   7        4.59       23.19     23.19 o 
 -13   1   7       54.84       63.17     20.89 o 
 -12   1   7      143.52      131.74     21.79 o 
 -11   1   7      893.72      943.16     56.28 o 
 -10   1   7      129.10       89.96     20.40 o 
  -9   1   7       73.59      106.67     17.12 o 
  -8   1   7      607.80      652.89     39.41 o 
  -7   1   7      259.02      275.44     22.04 o 
  -6   1   7      486.73      525.16     32.28 o 
  -5   1   7      244.93      261.60     20.48 o 
  -4   1   7     3970.15     4150.24    210.80 o 
  -3   1   7     1708.40     1802.91     93.56 o 
  -2   1   7      433.71      396.12     24.33 o 
  -1   1   7       10.19        8.19      8.19 o 
   0   1   7     1301.05     1340.67     49.65 o 
   1   1   7     2231.45     2116.29    108.96 o 
   2   1   7    14263.62    13845.62    695.24 o 
   3   1   7     6130.29     6167.23    311.82 o 
   4   1   7      581.10      598.08     35.80 o 
   5   1   7       69.72       91.43     15.16 o 
   6   1   7      194.32      201.13     18.93 o 
   7   1   7       80.62      109.21     17.45 o 
   8   1   7      271.78      213.59     23.51 o 
   9   1   7      564.32      546.62     38.01 o 
  10   1   7        9.39       20.73     20.73 o 
  11   1   7       19.73       42.03     20.97 o 
  12   1   7       69.79       51.29     24.99 o 
  13   1   7       50.15       24.66     24.66 o 
  14   1   7        4.68       24.99     24.99 o 
 -16   2   7       11.40       23.60     23.60 o 
 -15   2   7      173.00      234.56     29.00 o 
 -14   2   7      188.89      192.45     26.95 o 
 -13   2   7       11.84       22.04     22.04 o 
 -12   2   7      242.93      253.40     26.05 o 
 -11   2   7       67.52       58.82     19.25 o 
 -10   2   7      458.90      501.24     34.57 o 
  -9   2   7       21.77       16.55     16.55 o 
  -8   2   7       20.61       16.47     16.47 o 
  -7   2   7     1082.56     1046.80     57.68 o 
  -6   2   7      523.93      565.39     34.49 o 
  -5   2   7    11889.81    11888.03    597.99 o 
  -4   2   7      602.00      563.91     33.34 o 
  -3   2   7     2515.59     2468.91    126.74 o 
  -2   2   7     6747.68     6351.40    320.42 o 
  -1   2   7     2566.63     2581.72    132.07 o 
   0   2   7     3409.25     3460.32    124.45 o 
   1   2   7     3155.38     3192.66    162.79 o 
   2   2   7      747.23      707.45     40.06 o 
   3   2   7     2526.37     2564.35    132.15 o 
   4   2   7     2175.12     2112.60    110.11 o 
   5   2   7      274.65      277.90     22.37 o 
   6   2   7       15.08       13.11     13.11 o 
   7   2   7       97.89      122.89     18.02 o 
   8   2   7     2681.51     2702.73    141.74 o 
   9   2   7      926.54     1077.27     62.84 o 
  10   2   7       81.22       52.52     20.97 o 
  11   2   7      155.66      190.16     27.36 o 
  12   2   7        0.24       24.09     24.09 o 
  13   2   7      325.45      264.38     33.59 o 
  14   2   7       12.15       25.81     25.81 o 
 -16   3   7      115.53       81.27     25.32 o 
 -15   3   7        1.70       22.78     22.78 o 
 -14   3   7        4.29       22.86     22.86 o 
 -13   3   7       78.06       62.92     22.86 o 
 -12   3   7        0.89       20.48     20.48 o 
 -11   3   7      212.59      252.75     24.41 o 
 -10   3   7      124.55      140.26     20.73 o 
  -9   3   7        0.74       16.55     16.55 o 
  -8   3   7      242.73      241.03     21.14 o 
  -7   3   7      760.53      786.92     45.31 o 
  -6   3   7       14.60       13.27     13.27 o 
  -5   3   7        5.04       13.11     13.11 o 
  -4   3   7     3730.49     3564.04    181.72 o 
  -3   3   7     3550.71     3544.95    180.57 o 
  -2   3   7     1277.80     1281.60     67.67 o 
  -1   3   7     6962.85     6674.69    336.64 o 
   0   3   7      335.05      361.63     16.55 o 
   1   3   7     2867.32     2584.67    132.56 o 
   2   3   7      318.08      273.56     20.32 o 
   3   3   7      340.88      308.87     22.37 o 
   4   3   7       59.52       94.46     14.67 o 
   5   3   7      815.61      841.73     48.09 o 
   6   3   7      434.19      424.47     29.00 o 
   7   3   7     1005.05     1017.55     58.25 o 
   8   3   7      308.27      272.00     25.73 o 
   9   3   7      294.64      283.39     27.86 o 
  10   3   7        4.70       20.65     20.65 o 
  11   3   7      135.45      118.47     26.95 o 
  12   3   7      496.00      523.85     42.36 o 
  13   3   7        0.52       24.50     24.50 o 
  14   3   7       17.28       25.73     25.73 o 
 -16   4   7       38.82       23.02     23.02 o 
 -15   4   7      165.61      177.70     26.46 o 
 -14   4   7       64.82       96.43     23.19 o 
 -13   4   7      210.25      223.66     27.45 o 
 -12   4   7      187.28      194.25     24.99 o 
 -11   4   7      141.74      125.68     21.47 o 
 -10   4   7        0.49       18.35     18.35 o 
  -9   4   7     1059.85     1097.10     62.18 o 
  -8   4   7      175.75      168.85     20.15 o 
  -7   4   7        0.82       13.44     13.44 o 
  -6   4   7       22.26       49.07     13.11 o 
  -5   4   7      399.36      465.52     29.17 o 
  -4   4   7     1315.14     1286.44     68.90 o 
  -3   4   7      302.78      295.60     21.06 o 
  -2   4   7      624.45      609.55     35.07 o 
  -1   4   7      972.52      938.32     50.88 o 
   0   4   7     2791.59     2846.02    102.98 o 
   1   4   7      483.52      518.61     31.21 o 
   2   4   7     5499.96     5194.00    263.24 o 
   3   4   7       48.97       44.16     13.60 o 
   4   4   7      409.31      410.79     28.10 o 
   5   4   7      237.67      230.46     20.15 o 
   6   4   7       49.82       50.63     14.42 o 
   7   4   7        0.12       16.14     16.14 o 
   8   4   7       11.54       18.11     18.11 o 
   9   4   7       12.78       18.11     18.11 o 
  10   4   7      576.28      539.58     41.70 o 
  11   4   7      314.86      299.78     33.10 o 
  12   4   7       36.67       68.16     24.66 o 
  13   4   7      375.43      366.38     37.44 o 
  14   4   7        2.01       25.56     25.56 o 
 -16   5   7        3.88       22.61     22.61 o 
 -15   5   7       92.59      120.76     23.68 o 
 -14   5   7       29.94       45.14     22.20 o 
 -13   5   7        6.03       21.47     21.47 o 
 -12   5   7       12.06       22.12     22.12 o 
 -11   5   7       88.25      108.31     19.91 o 
 -10   5   7      272.77      281.83     25.89 o 
  -9   5   7      105.80      146.65     20.15 o 
  -8   5   7     1129.83     1132.33     63.58 o 
  -7   5   7      111.57      147.96     17.61 o 
  -6   5   7      157.21      133.05     17.70 o 
  -5   5   7     3587.48     3720.20    190.24 o 
  -4   5   7     6564.58     6430.13    325.34 o 
  -3   5   7      207.58      182.95     17.37 o 
  -2   5   7       53.69       72.01     12.62 o 
  -1   5   7      115.22      110.85     13.60 o 
   0   5   7      699.83      715.40     28.76 o 
   1   5   7     5112.58     5285.35    268.07 o 
   2   5   7      135.08      164.18     17.20 o 
   3   5   7      237.60      293.79     22.12 o 
   4   5   7     1127.93     1167.48     63.82 o 
   5   5   7      146.55      129.94     17.45 o 
   6   5   7        1.49       16.14     16.14 o 
   7   5   7      813.23      813.30     48.67 o 
   8   5   7        8.25       18.11     18.11 o 
   9   5   7     1139.47     1132.33     66.20 o 
  10   5   7     1169.18     1207.79     71.28 o 
  11   5   7        1.59       22.28     22.28 o 
  12   5   7       20.29       24.99     24.99 o 
  13   5   7        2.20       25.48     25.48 o 
  14   5   7        1.07       25.32     25.32 o 
 -15   6   7       53.64      109.05     23.35 o 
 -14   6   7       31.01       23.02     23.02 o 
 -13   6   7       44.21       23.02     23.02 o 
 -12   6   7        3.57       21.87     21.87 o 
 -11   6   7       16.45       20.40     20.40 o 
 -10   6   7      173.90      207.44     22.94 o 
  -9   6   7       69.12       68.08     18.68 o 
  -8   6   7     1918.47     1996.02    106.59 o 
  -7   6   7      165.10      166.64     20.24 o 
  -6   6   7      477.75      455.77     30.64 o 
  -5   6   7      234.87      251.11     21.79 o 
  -4   6   7     1389.08     1376.48     73.90 o 
  -3   6   7     2532.88     2539.69    131.09 o 
  -2   6   7      120.21      127.15     14.75 o 
  -1   6   7       28.45       31.95     12.21 o 
   0   6   7     1388.83     1310.93     49.57 o 
   1   6   7     3032.58     3122.37    160.50 o 
   2   6   7      373.58      346.97     24.66 o 
   3   6   7      160.66      167.95     16.96 o 
   4   6   7        6.98       13.11     13.11 o 
   5   6   7       12.36       55.79     15.07 o 
   6   6   7     1828.25     1891.64    100.85 o 
   7   6   7     1515.25     1547.21     84.55 o 
   8   6   7      218.47      254.47     25.15 o 
   9   6   7       40.49       53.25     18.19 o 
  10   6   7       78.17       80.21     23.27 o 
  11   6   7      336.75      336.48     33.18 o 
  12   6   7        3.05       24.74     24.74 o 
  13   6   7      221.44      179.10     30.89 o 
 -15   7   7       16.31       23.19     23.19 o 
 -14   7   7       20.38       22.61     22.61 o 
 -13   7   7       62.48      105.69     20.89 o 
 -12   7   7        3.09       21.63     21.63 o 
 -11   7   7        6.46       20.15     20.15 o 
 -10   7   7      112.80      120.02     21.14 o 
  -9   7   7     1330.70     1334.20     75.21 o 
  -8   7   7      839.07      746.28     46.13 o 
  -7   7   7       32.42       16.39     16.39 o 
  -6   7   7        1.48       16.39     16.39 o 
  -5   7   7     1348.29     1359.35     73.65 o 
  -4   7   7        1.39       13.27     13.27 o 
  -3   7   7     1454.50     1462.01     78.16 o 
  -2   7   7        5.25       13.11     13.11 o 
  -1   7   7      573.82      608.07     36.05 o 
   0   7   7     2224.02     2169.05     80.04 o 
   1   7   7      645.00      643.30     38.83 o 
   2   7   7      179.33      157.63     17.94 o 
   3   7   7        8.18       13.11     13.11 o 
   4   7   7      512.92      491.24     32.69 o 
   5   7   7     2220.38     2215.99    116.75 o 
   6   7   7      338.79      336.15     28.18 o 
   7   7   7       63.17       18.11     18.11 o 
   8   7   7        6.36       20.73     20.73 o 
   9   7   7      257.72      296.25     29.58 o 
  10   7   7      397.53      372.69     34.57 o 
  11   7   7       71.35       72.83     24.17 o 
  12   7   7      391.40      432.01     38.10 o 
  13   7   7       80.24       84.30     25.81 o 
 -15   8   7       66.87       69.64     23.19 o 
 -14   8   7        0.09       23.27     23.27 o 
 -13   8   7       60.81       23.27     23.27 o 
 -12   8   7        5.84       23.10     23.10 o 
 -11   8   7        8.60       21.96     21.96 o 
 -10   8   7      144.35      171.56     22.28 o 
  -9   8   7      291.50      293.14     27.53 o 
  -8   8   7       64.26       68.82     18.93 o 
  -7   8   7        2.93       16.39     16.39 o 
  -6   8   7       81.18       53.50     16.71 o 
  -5   8   7       86.94       48.09     16.47 o 
  -4   8   7      133.72      120.68     17.53 o 
  -3   8   7       36.11       57.27     13.85 o 
  -2   8   7      120.59       73.41     15.40 o 
  -1   8   7      117.20      150.99     16.39 o 
   0   8   7      344.57      360.16     18.35 o 
   1   8   7       81.67       85.12     16.22 o 
   2   8   7     2041.81     2175.11    114.21 o 
   3   8   7     1459.72     1453.98     78.73 o 
   4   8   7       15.34       16.14     16.14 o 
   5   8   7        0.19       16.22     16.22 o 
   6   8   7        1.74       18.11     18.11 o 
   7   8   7        0.86       18.11     18.11 o 
   8   8   7       35.47       67.34     18.02 o 
   9   8   7      104.73       90.69     23.51 o 
  10   8   7      122.52      134.12     24.66 o 
  11   8   7        2.77       24.91     24.91 o 
  12   8   7       99.60       92.25     26.79 o 
  13   8   7       18.65       25.40     25.40 o 
 -14   9   7       23.50       22.69     22.69 o 
 -13   9   7       23.98       22.69     22.69 o 
 -12   9   7       14.68       22.61     22.61 o 
 -11   9   7        2.67       21.55     21.55 o 
 -10   9   7      188.11      196.55     26.22 o 
  -9   9   7     1098.60     1168.21     67.75 o 
  -8   9   7        7.98       18.11     18.11 o 
  -7   9   7       25.98       18.27     18.27 o 
  -6   9   7      581.64      536.47     35.80 o 
  -5   9   7      112.34      101.02     17.29 o 
  -4   9   7       28.72       38.18     15.65 o 
  -3   9   7      137.93      114.21     17.86 o 
  -2   9   7      859.39      811.58     47.35 o 
  -1   9   7       36.78       43.09     14.91 o 
   0   9   7      356.93      397.93     20.24 o 
   1   9   7      638.68      689.02     41.78 o 
   2   9   7      946.77      964.87     55.30 o 
   3   9   7      481.22      562.44     36.62 o 
   4   9   7      316.34      278.97     24.00 o 
   5   9   7     1219.79     1290.86     72.26 o 
   6   9   7     1009.06     1038.69     61.28 o 
   7   9   7      494.09      507.95     36.21 o 
   8   9   7        3.94       20.56     20.56 o 
   9   9   7      193.87      186.06     25.73 o 
  10   9   7        7.43       23.92     23.92 o 
  11   9   7      191.55      180.98     27.36 o 
  12   9   7       35.50       25.15     25.15 o 
 -14  10   7        7.40       43.83     19.34 o 
 -13  10   7       36.16       23.27     23.27 o 
 -12  10   7       92.87      117.16     23.35 o 
 -11  10   7       69.52      100.94     23.60 o 
 -10  10   7       94.31       90.37     23.76 o 
  -9  10   7       30.53       20.15     20.15 o 
  -8  10   7      607.17      535.81     38.01 o 
  -7  10   7      244.28      233.74     25.40 o 
  -6  10   7        5.16       18.19     18.19 o 
  -5  10   7        4.79       18.27     18.27 o 
  -4  10   7      282.74      298.71     25.40 o 
  -3  10   7      904.68     1001.57     57.27 o 
  -2  10   7      294.60      252.18     22.78 o 
  -1  10   7      650.24      648.63     40.64 o 
   0  10   7      345.47      362.37     19.66 o 
   1  10   7      154.89      136.25     19.09 o 
   2  10   7       35.25       16.22     16.22 o 
   3  10   7        3.12       34.66     16.14 o 
   4  10   7      128.22      115.60     19.83 o 
   5  10   7       22.63       18.11     18.11 o 
   6  10   7     2888.47     2754.75    145.91 o 
   7  10   7      350.44      413.08     33.75 o 
   8  10   7        0.57       22.45     22.45 o 
   9  10   7       61.31       93.23     21.79 o 
  10  10   7       34.85       53.66     23.60 o 
  11  10   7      240.30      248.73     32.20 o 
  12  10   7        0.89       25.48     25.48 o 
 -13  11   7        3.76       22.53     22.53 o 
 -12  11   7       68.38       46.78     22.78 o 
 -11  11   7       17.72       22.37     22.37 o 
 -10  11   7       22.66       48.01     21.06 o 
  -9  11   7       57.59       76.28     22.20 o 
  -8  11   7        0.57       20.24     20.24 o 
  -7  11   7       25.41       63.90     17.20 o 
  -6  11   7      152.62      236.61     24.00 o 
  -5  11   7      146.40      119.04     19.74 o 
  -4  11   7      636.38      607.25     39.33 o 
  -3  11   7      168.41      153.70     21.22 o 
  -2  11   7       29.64       69.15     17.45 o 
  -1  11   7      563.10      558.59     37.44 o 
   0  11   7      111.48      105.77     14.34 o 
   1  11   7      499.79      488.13     35.56 o 
   2  11   7      171.46      231.53     22.53 o 
   3  11   7      699.29      716.13     45.39 o 
   4  11   7       54.51       18.11     18.11 o 
   5  11   7      190.29      167.63     23.02 o 
   6  11   7       35.89       61.12     22.12 o 
   7  11   7      172.73      158.78     24.66 o 
   8  11   7       95.61      104.21     24.41 o 
   9  11   7        4.01       23.76     23.76 o 
  10  11   7      103.52       63.00     27.04 o 
  11  11   7      246.82      202.20     31.87 o 
 -13  12   7        3.14       22.45     22.45 o 
 -12  12   7      166.13      154.52     26.63 o 
 -11  12   7      106.82       99.22     24.41 o 
 -10  12   7      136.46      139.93     24.25 o 
  -9  12   7        1.16       21.30     21.30 o 
  -8  12   7        1.63       21.79     21.79 o 
  -7  12   7        6.66       20.15     20.15 o 
  -6  12   7       84.63       69.64     19.17 o 
  -5  12   7        1.02       20.56     20.56 o 
  -4  12   7       19.17       18.02     18.02 o 
  -3  12   7       61.64       73.33     19.25 o 
  -2  12   7       66.30       18.11     18.11 o 
  -1  12   7     2322.51     2349.13    125.35 o 
   0  12   7      283.07      284.05     19.17 o 
   1  12   7      749.96      781.68     49.07 o 
   2  12   7       48.97       41.78     18.68 o 
   3  12   7      353.36      392.85     30.89 o 
   4  12   7       51.29       81.68     18.19 o 
   5  12   7        2.00       20.48     20.48 o 
   6  12   7       52.30       42.68     21.06 o 
   7  12   7       22.79       22.20     22.20 o 
   8  12   7      103.47       61.61     26.30 o 
   9  12   7       60.69       53.83     25.89 o 
  10  12   7        0.08       25.23     25.23 o 
  11  12   7        0.70       25.23     25.23 o 
 -12  13   7       11.78       22.86     22.86 o 
 -11  13   7       25.14       23.19     23.19 o 
 -10  13   7       51.45       46.54     22.69 o 
  -9  13   7      127.33      123.63     23.92 o 
  -8  13   7       76.77       23.19     23.19 o 
  -7  13   7      121.25      132.40     22.69 o 
  -6  13   7       93.57       91.27     22.37 o 
  -5  13   7      220.94      269.95     26.54 o 
  -4  13   7       53.17       56.86     18.35 o 
  -3  13   7        6.03       20.48     20.48 o 
  -2  13   7     1816.30     1797.26     98.31 o 
  -1  13   7      494.35      484.52     36.38 o 
   0  13   7       86.35       80.54     14.34 o 
   1  13   7       83.93       58.09     20.56 o 
   2  13   7       66.98      125.60     20.73 o 
   3  13   7        6.31       20.48     20.48 o 
   4  13   7        9.41       22.45     22.45 o 
   5  13   7       33.50       61.86     22.45 o 
   6  13   7        1.33       24.00     24.00 o 
   7  13   7      940.24      958.72     60.30 o 
   8  13   7        6.39       24.50     24.50 o 
   9  13   7       26.95       25.23     25.23 o 
  10  13   7       77.25       25.40     25.40 o 
 -11  14   7       28.33       66.85     22.12 o 
 -10  14   7      155.75      145.42     25.23 o 
  -9  14   7       29.59       22.94     22.94 o 
  -8  14   7        6.70       22.45     22.45 o 
  -7  14   7        0.50       23.02     23.02 o 
  -6  14   7       27.49       21.55     21.55 o 
  -5  14   7      226.76      263.89     27.77 o 
  -4  14   7       25.16       51.70     20.56 o 
  -3  14   7       35.32       56.37     20.40 o 
  -2  14   7        2.37       20.24     20.24 o 
  -1  14   7      589.35      591.60     41.70 o 
   0  14   7        7.05       20.32     20.32 o 
   1  14   7        3.36       20.32     20.32 o 
   2  14   7      152.25      136.90     25.56 o 
   3  14   7       87.85       65.30     23.68 o 
   4  14   7      101.37       93.23     24.17 o 
   5  14   7      806.04      847.47     55.55 o 
   6  14   7       20.92       70.46     23.60 o 
   7  14   7       72.57       71.93     26.22 o 
   8  14   7       83.13      115.27     24.74 o 
   9  14   7        5.68       25.40     25.40 o 
 -10  15   7       49.64       23.02     23.02 o 
  -9  15   7       12.62       23.19     23.19 o 
  -8  15   7       37.68       22.78     22.78 o 
  -7  15   7       48.19       23.43     23.43 o 
  -6  15   7      202.87      189.17     26.54 o 
  -5  15   7        1.06       23.19     23.19 o 
  -4  15   7        0.53       41.54     20.48 o 
  -3  15   7       44.50       84.80     21.38 o 
  -2  15   7      178.47      180.90     25.07 o 
  -1  15   7       48.37       64.89     21.55 o 
   0  15   7       36.15       35.64     16.96 o 
   1  15   7        2.05       21.96     21.96 o 
   2  15   7      243.99      252.91     29.82 o 
   3  15   7      393.57      417.51     35.80 o 
   4  15   7      247.36      278.06     31.30 o 
   5  15   7       55.87       93.89     25.73 o 
   6  15   7       99.60      102.08     26.46 o 
   7  15   7        4.54       24.99     24.99 o 
   8  15   7       35.50       47.93     23.84 o 
  -9  16   7        9.22       22.94     22.94 o 
  -8  16   7       86.39       69.64     23.19 o 
  -7  16   7       30.02       45.88     22.61 o 
  -6  16   7       21.05       43.67     21.71 o 
  -5  16   7       85.01       87.58     23.84 o 
  -4  16   7       10.74       22.69     22.69 o 
  -3  16   7       19.07       84.71     18.27 o 
  -2  16   7        2.39       23.19     23.19 o 
  -1  16   7      159.73      141.98     26.22 o 
   0  16   7        0.93       23.35     23.35 o 
   1  16   7       48.10       78.41     24.33 o 
   2  16   7        3.33       23.27     23.27 o 
   3  16   7       10.80       24.25     24.25 o 
   4  16   7       55.49       68.25     26.87 o 
   5  16   7        0.22       25.07     25.07 o 
   6  16   7      128.54      124.61     27.69 o 
   7  16   7        2.81       24.99     24.99 o 
  -8  17   7        0.05       22.61     22.61 o 
  -7  17   7       61.13       23.43     23.43 o 
  -6  17   7       55.96       74.39     22.78 o 
  -5  17   7        3.38       23.84     23.84 o 
  -4  17   7        1.01       22.94     22.94 o 
  -3  17   7      113.76      138.62     24.17 o 
  -2  17   7       18.34       23.51     23.51 o 
  -1  17   7        2.35       23.60     23.60 o 
   0  17   7       60.19       54.56     19.25 o 
   1  17   7       28.24       23.68     23.68 o 
   2  17   7      169.94      165.90     28.59 o 
   3  17   7      196.17      260.53     31.38 o 
   4  17   7       97.69       83.24     27.94 o 
   5  17   7      101.54       67.34     26.63 o 
   6  17   7       41.33       48.91     24.25 o 
  -6  18   7       89.83       73.49     24.58 o 
  -5  18   7      173.84      156.16     27.77 o 
  -4  18   7        9.00       23.92     23.92 o 
  -3  18   7       10.37       23.51     23.51 o 
  -2  18   7       27.48       23.76     23.76 o 
  -1  18   7        1.94       23.92     23.92 o 
   0  18   7        1.50       24.00     24.00 o 
   1  18   7        7.13       24.00     24.00 o 
   2  18   7       41.82       24.66     24.66 o 
   3  18   7       36.36       24.50     24.50 o 
   4  18   7        0.60       24.25     24.25 o 
  -2  19   7       18.07       23.35     23.35 o 
  -1  19   7       38.54       23.51     23.51 o 
   0  19   7      162.49      159.43     19.99 o 
 -16   0   8       27.57       46.37     23.10 o 
 -15   0   8       18.07       45.55     22.78 o 
 -14   0   8       18.72       22.86     22.86 o 
 -13   0   8       56.54       59.40     21.47 o 
 -12   0   8        0.10       20.40     20.40 o 
 -11   0   8       12.46       20.81     20.81 o 
 -10   0   8      284.65      293.55     26.79 o 
  -9   0   8       51.40       81.52     17.04 o 
  -8   0   8       10.68       16.55     16.55 o 
  -7   0   8      204.69      197.37     20.32 o 
  -6   0   8     8081.27     8475.47    428.24 o 
  -5   0   8     2875.73     2935.16    151.32 o 
  -4   0   8       30.17       36.70     12.29 o 
  -3   0   8     6245.43     6438.57    325.42 o 
  -2   0   8     4804.66     5146.16    260.78 o 
  -1   0   8     1409.29     1463.81     77.09 o 
   0   0   8     1865.29     1754.66     64.72 o 
   1   0   8      163.60      198.84     17.70 o 
   2   0   8     4760.20     5058.00    256.60 o 
   3   0   8     1497.50     1561.63     82.91 o 
   4   0   8     2933.74     2620.97    135.76 o 
   5   0   8      449.10      567.52     35.23 o 
   6   0   8     1059.92     1060.56     60.46 o 
   7   0   8      818.83      764.06     46.86 o 
   8   0   8      355.26      494.03     35.07 o 
   9   0   8        4.01       20.73     20.73 o 
  10   0   8      660.28      614.87     43.67 o 
  11   0   8        2.03       24.33     24.33 o 
  12   0   8      658.77      580.30     46.86 o 
  13   0   8       77.51       99.22     26.46 o 
  14   0   8       76.12       64.97     25.73 o 
 -16   1   8        6.50       23.19     23.19 o 
 -15   1   8        3.38       23.92     23.92 o 
 -14   1   8       13.48       22.78     22.78 o 
 -13   1   8       11.76       21.79     21.79 o 
 -12   1   8       67.70       20.40     20.40 o 
 -11   1   8       32.87       20.81     20.81 o 
 -10   1   8      322.37      319.77     27.04 o 
  -9   1   8       67.75       61.45     17.37 o 
  -8   1   8      541.13      560.14     36.21 o 
  -7   1   8       60.59       71.20     15.81 o 
  -6   1   8       59.37       79.72     15.57 o 
  -5   1   8     2442.05     2421.96    125.60 o 
  -4   1   8        9.83       13.03     13.03 o 
  -3   1   8      185.77      185.08     16.55 o 
  -2   1   8      680.87      582.43     34.25 o 
  -1   1   8      394.10      367.69     23.68 o 
   0   1   8     1333.59     1284.80     48.17 o 
   1   1   8     3144.67     2900.09    148.70 o 
   2   1   8      223.53      207.52     18.35 o 
   3   1   8       42.15       12.86     12.86 o 
   4   1   8      381.64      415.87     29.08 o 
   5   1   8       67.71       77.09     15.48 o 
   6   1   8      277.04      340.58     26.63 o 
   7   1   8     1634.20     1736.47     93.81 o 
   8   1   8      186.89      191.63     23.51 o 
   9   1   8      207.06      268.31     25.64 o 
  10   1   8       72.33       45.63     22.45 o 
  11   1   8        8.01       24.33     24.33 o 
  12   1   8        6.86       24.99     24.99 o 
  13   1   8      135.10      136.33     28.35 o 
  14   1   8        4.76       25.32     25.32 o 
 -16   2   8       71.79       23.02     23.02 o 
 -15   2   8       12.30       23.76     23.76 o 
 -14   2   8       78.86       98.40     23.68 o 
 -13   2   8       61.80       21.63     21.63 o 
 -12   2   8        2.91       20.32     20.32 o 
 -11   2   8        0.13       20.73     20.73 o 
 -10   2   8       15.85       18.35     18.35 o 
  -9   2   8        0.90       16.47     16.47 o 
  -8   2   8      466.91      470.43     32.44 o 
  -7   2   8      526.64      561.04     34.98 o 
  -6   2   8        2.11       13.35     13.35 o 
  -5   2   8       18.06       40.64     12.94 o 
  -4   2   8      998.50     1007.23     55.30 o 
  -3   2   8      251.64      251.36     19.66 o 
  -2   2   8      350.38      300.02     21.55 o 
  -1   2   8     1673.40     1675.02     87.66 o 
   0   2   8     3868.81     3760.75    135.59 o 
   1   2   8     6459.72     6339.52    320.50 o 
   2   2   8      724.36      776.02     43.83 o 
   3   2   8      968.14      985.84     54.56 o 
   4   2   8       41.02       68.41     14.83 o 
   5   2   8      159.66      156.65     18.43 o 
   6   2   8        8.18       16.06     16.06 o 
   7   2   8        2.27       18.11     18.11 o 
   8   2   8      184.82      233.91     24.99 o 
   9   2   8      182.77      187.12     23.51 o 
  10   2   8       78.48       57.60     22.86 o 
  11   2   8       27.67       24.25     24.25 o 
  12   2   8      181.94      236.53     30.15 o 
  13   2   8        8.41       25.48     25.48 o 
  14   2   8      106.94      148.45     26.95 o 
 -16   3   8        4.71       22.69     22.69 o 
 -15   3   8        0.10       23.51     23.51 o 
 -14   3   8       71.47       80.78     23.10 o 
 -13   3   8        0.52       23.35     23.35 o 
 -12   3   8       63.15       82.67     20.73 o 
 -11   3   8        0.86       20.65     20.65 o 
 -10   3   8      173.54      149.11     21.47 o 
  -9   3   8        0.24       16.47     16.47 o 
  -8   3   8        1.32       16.47     16.47 o 
  -7   3   8      241.61      241.69     20.89 o 
  -6   3   8      129.25       84.22     16.30 o 
  -5   3   8      234.47      246.19     20.32 o 
  -4   3   8      174.08      166.07     16.80 o 
  -3   3   8      498.13      437.99     28.27 o 
  -2   3   8       86.90      104.38     13.44 o 
  -1   3   8      301.76      309.28     21.63 o 
   0   3   8     6474.79     6402.52    228.99 o 
   1   3   8     1306.32     1264.73     67.84 o 
   2   3   8      917.53      947.34     52.52 o 
   3   3   8      241.14      234.97     20.40 o 
   4   3   8     1227.32     1211.88     66.61 o 
   5   3   8        0.78       15.98     15.98 o 
   6   3   8      307.18      307.23     25.64 o 
   7   3   8       25.45       39.57     18.76 o 
   8   3   8     2142.94     2211.73    118.55 o 
   9   3   8      298.95      286.34     28.27 o 
  10   3   8      129.37      153.37     25.81 o 
  11   3   8       15.83       24.25     24.25 o 
  12   3   8      116.69       97.90     28.67 o 
  13   3   8        0.57       25.40     25.40 o 
 -16   4   8        4.09       22.37     22.37 o 
 -15   4   8        0.17       23.19     23.19 o 
 -14   4   8        7.28       23.27     23.27 o 
 -13   4   8       18.63       23.19     23.19 o 
 -12   4   8       22.56       22.04     22.04 o 
 -11   4   8        7.01       20.48     20.48 o 
 -10   4   8       68.38       81.68     19.58 o 
  -9   4   8       46.89       18.35     18.35 o 
  -8   4   8       99.76      108.47     18.60 o 
  -7   4   8       30.70       33.92     15.40 o 
  -6   4   8      550.06      485.42     32.03 o 
  -5   4   8       29.62       13.27     13.27 o 
  -4   4   8     2551.14     2577.54    133.30 o 
  -3   4   8     1103.09     1042.54     57.10 o 
  -2   4   8      394.38      346.88     23.92 o 
  -1   4   8     3586.00     3415.26    174.67 o 
   0   4   8      373.69      377.69     18.11 o 
   1   4   8     1079.13     1051.79     57.43 o 
   2   4   8        9.43       12.86     12.86 o 
   3   4   8     1632.85     1622.18     86.19 o 
   4   4   8       38.62       35.97     15.32 o 
   5   4   8       33.00       38.18     15.98 o 
   6   4   8        5.13       16.14     16.14 o 
   7   4   8     2799.84     2962.03    155.25 o 
   8   4   8      659.16      682.87     44.57 o 
   9   4   8      168.35      146.32     24.91 o 
  10   4   8      214.27      237.10     28.27 o 
  11   4   8      548.86      563.58     43.91 o 
  12   4   8      213.84      285.19     32.36 o 
  13   4   8        0.89       25.23     25.23 o 
 -15   5   8        9.87       22.86     22.86 o 
 -14   5   8      112.45      130.76     23.68 o 
 -13   5   8        3.64       22.86     22.86 o 
 -12   5   8       27.56       21.79     21.79 o 
 -11   5   8        2.80       20.32     20.32 o 
 -10   5   8      362.68      341.89     29.17 o 
  -9   5   8      743.67      771.60     47.93 o 
  -8   5   8      104.42       79.39     17.94 o 
  -7   5   8     1080.41     1075.80     60.79 o 
  -6   5   8     1472.09     1520.26     82.26 o 
  -5   5   8       78.08       51.21     15.48 o 
  -4   5   8     1506.69     1562.04     83.16 o 
  -3   5   8     2677.37     2570.91    133.13 o 
  -2   5   8       24.68       13.03     13.03 o 
  -1   5   8       18.36       12.94     12.94 o 
   0   5   8     3516.49     3323.75    120.60 o 
   1   5   8       34.44       30.07     12.86 o 
   2   5   8       24.35       27.45     13.11 o 
   3   5   8      149.76      167.95     18.60 o 
   4   5   8     1344.40     1326.66     72.75 o 
   5   5   8        3.98       16.06     16.06 o 
   6   5   8        6.17       16.14     16.14 o 
   7   5   8       18.41       18.11     18.11 o 
   8   5   8      217.19      186.71     24.50 o 
   9   5   8       10.11       20.56     20.56 o 
  10   5   8       39.81       74.31     22.78 o 
  11   5   8      495.26      524.18     41.62 o 
  12   5   8       87.95       87.58     27.20 o 
  13   5   8        0.49       25.89     25.89 o 
 -15   6   8       22.57       23.10     23.10 o 
 -14   6   8       18.65       22.53     22.53 o 
 -13   6   8      192.56      204.74     26.46 o 
 -12   6   8      298.49      327.55     31.30 o 
 -11   6   8      444.47      490.01     36.95 o 
 -10   6   8      502.00      528.44     37.20 o 
  -9   6   8      243.62      234.72     24.99 o 
  -8   6   8        9.70       39.16     16.30 o 
  -7   6   8       82.34       67.51     17.53 o 
  -6   6   8      978.29     1017.14     57.60 o 
  -5   6   8     1751.73     1773.58     94.63 o 
  -4   6   8       28.40       30.48     14.99 o 
  -3   6   8     3447.75     3546.10    181.96 o 
  -2   6   8      863.82      847.47     47.60 o 
  -1   6   8      153.43      160.66     16.63 o 
   0   6   8      136.19      116.67     11.14 o 
   1   6   8      162.28      153.53     18.11 o 
   2   6   8      248.11      189.66     19.42 o 
   3   6   8     1292.85     1332.56     72.42 o 
   4   6   8      581.09      560.14     36.05 o 
   5   6   8       17.76       55.55     16.39 o 
   6   6   8      196.52      184.09     22.94 o 
   7   6   8      315.31      256.68     26.46 o 
   8   6   8        6.22       20.65     20.65 o 
   9   6   8        0.22       22.61     22.61 o 
  10   6   8       28.60       24.25     24.25 o 
  11   6   8        1.62       24.99     24.99 o 
  12   6   8      382.37      351.55     35.97 o 
  13   6   8        1.21       25.56     25.56 o 
 -15   7   8        3.13       22.61     22.61 o 
 -14   7   8       46.38       23.27     23.27 o 
 -13   7   8        0.08       23.27     23.27 o 
 -12   7   8       36.85       23.02     23.02 o 
 -11   7   8       53.60       71.52     22.28 o 
 -10   7   8       74.60       91.27     22.78 o 
  -9   7   8       17.40       18.11     18.11 o 
  -8   7   8      172.91      171.80     22.28 o 
  -7   7   8       72.42       42.27     17.37 o 
  -6   7   8      110.59      104.29     17.86 o 
  -5   7   8      762.07      709.66     42.93 o 
  -4   7   8      100.65       71.28     16.96 o 
  -3   7   8       66.64       84.06     16.39 o 
  -2   7   8       78.77       82.75     15.16 o 
  -1   7   8      107.94      122.48     15.57 o 
   0   7   8      148.98      159.43     12.94 o 
   1   7   8      226.50      214.90     21.30 o 
   2   7   8      515.31      639.70     39.24 o 
   3   7   8     1082.84     1078.75     60.71 o 
   4   7   8      214.68      231.04     22.04 o 
   5   7   8     1178.31     1222.61     68.90 o 
   6   7   8      426.64      382.77     31.46 o 
   7   7   8      107.98      120.43     22.12 o 
   8   7   8       44.59       74.64     21.47 o 
   9   7   8       41.62       22.45     22.45 o 
  10   7   8       22.55       24.09     24.09 o 
  11   7   8        5.84       24.82     24.82 o 
  12   7   8        9.89       25.40     25.40 o 
 -14   8   8       29.27       53.50     21.22 o 
 -13   8   8       33.91       22.69     22.69 o 
 -12   8   8       57.95       60.71     21.87 o 
 -11   8   8       68.96       76.28     22.12 o 
 -10   8   8       33.80       20.07     20.07 o 
  -9   8   8     1084.71     1054.66     62.27 o 
  -8   8   8      236.12      278.56     25.07 o 
  -7   8   8      956.54     1001.90     58.25 o 
  -6   8   8       15.50       16.30     16.30 o 
  -5   8   8       15.83       16.30     16.30 o 
  -4   8   8     1876.51     2026.74    107.24 o 
  -3   8   8      203.85      207.85     20.73 o 
  -2   8   8       82.77       49.24     14.99 o 
  -1   8   8       79.13       94.55     15.65 o 
   0   8   8      244.84      232.76     15.16 o 
   1   8   8      128.63      133.87     18.68 o 
   2   8   8      625.93      580.13     37.20 o 
   3   8   8      280.18      303.30     24.99 o 
   4   8   8       48.84       79.63     17.37 o 
   5   8   8     2163.69     2151.43    114.95 o 
   6   8   8     3677.37     3740.92    194.42 o 
   7   8   8      711.89      689.18     45.72 o 
   8   8   8      762.31      856.07     54.48 o 
   9   8   8       15.41       22.28     22.28 o 
  10   8   8      133.84      102.49     26.63 o 
  11   8   8        3.07       24.50     24.50 o 
  12   8   8      185.10      165.90     30.23 o 
 -14   9   8       11.12       43.91     19.42 o 
 -13   9   8        9.24       23.35     23.35 o 
 -12   9   8        8.03       23.27     23.27 o 
 -11   9   8       13.91       23.02     23.02 o 
 -10   9   8      192.88      153.94     25.23 o 
  -9   9   8        5.15       20.24     20.24 o 
  -8   9   8      300.63      323.21     28.27 o 
  -7   9   8      577.43      647.07     42.03 o 
  -6   9   8       11.38       18.19     18.19 o 
  -5   9   8      885.98      787.66     47.60 o 
  -4   9   8       49.90       82.34     17.70 o 
  -3   9   8     1092.84     1131.92     63.41 o 
  -2   9   8      189.72      187.12     19.74 o 
  -1   9   8      211.25      250.21     22.04 o 
   0   9   8        0.86       16.14     16.14 o 
   1   9   8        2.60       16.14     16.14 o 
   2   9   8        5.51       16.14     16.14 o 
   3   9   8      206.13      258.89     23.51 o 
   4   9   8     1755.22     1780.71     96.68 o 
   5   9   8       53.68       57.43     20.32 o 
   6   9   8       84.04       60.87     19.91 o 
   7   9   8      239.16      267.82     28.10 o 
   8   9   8      146.23      116.75     25.15 o 
   9   9   8       38.80       56.37     22.45 o 
  10   9   8       37.38       57.43     22.69 o 
  11   9   8      123.63      166.81     27.12 o 
  12   9   8       20.85       25.40     25.40 o 
 -13  10   8       28.78       22.69     22.69 o 
 -12  10   8       82.66       90.45     23.02 o 
 -11  10   8      241.83      314.69     30.31 o 
 -10  10   8       99.47       51.78     24.25 o 
  -9  10   8      228.92      215.64     26.87 o 
  -8  10   8       98.36       85.12     22.28 o 
  -7  10   8      198.00      199.25     23.68 o 
  -6  10   8       16.11       18.02     18.02 o 
  -5  10   8       30.08       18.11     18.11 o 
  -4  10   8     1705.74     1606.04     88.40 o 
  -3  10   8      110.61       92.66     18.93 o 
  -2  10   8      833.35      925.54     53.91 o 
  -1  10   8       32.09       16.22     16.22 o 
   0  10   8        4.83       18.11     18.11 o 
   1  10   8       74.37      103.88     19.74 o 
   2  10   8      145.94      136.33     20.73 o 
   3  10   8       48.27       18.11     18.11 o 
   4  10   8      391.50      438.73     32.94 o 
   5  10   8      151.33      154.52     22.86 o 
   6  10   8       21.74       20.56     20.56 o 
   7  10   8       21.15       22.45     22.45 o 
   8  10   8       16.33       24.17     24.17 o 
   9  10   8        4.78       24.91     24.91 o 
  10  10   8        0.21       25.73     25.73 o 
  11  10   8      148.84      181.14     27.69 o 
 -13  11   8        9.87       22.69     22.69 o 
 -12  11   8       19.60       23.10     23.10 o 
 -11  11   8       29.45       22.94     22.94 o 
 -10  11   8      437.19      411.28     35.88 o 
  -9  11   8       29.11       21.47     21.47 o 
  -8  11   8      102.07      107.65     22.94 o 
  -7  11   8       46.32       20.24     20.24 o 
  -6  11   8       13.66       38.26     17.37 o 
  -5  11   8      193.12      203.76     23.92 o 
  -4  11   8       46.16       39.98     19.42 o 
  -3  11   8     1079.17     1118.48     64.56 o 
  -2  11   8      291.75      330.33     28.02 o 
  -1  11   8       99.73      120.84     19.34 o 
   0  11   8       46.49       65.54     13.27 o 
   1  11   8      319.98      353.27     29.25 o 
   2  11   8      114.86      114.62     21.06 o 
   3  11   8      109.04       98.72     21.30 o 
   4  11   8       58.55       37.85     18.43 o 
   5  11   8      125.04      157.06     23.02 o 
   6  11   8      253.73      254.80     26.79 o 
   7  11   8      100.57       53.91     25.32 o 
   8  11   8        0.34       23.84     23.84 o 
   9  11   8      145.61      138.62     27.20 o 
  10  11   8        7.89       25.23     25.23 o 
  11  11   8      169.31      131.41     29.58 o 
 -12  12   8       43.03       45.55     22.45 o 
 -11  12   8       73.92       23.43     23.43 o 
 -10  12   8       50.72       23.10     23.10 o 
  -9  12   8      240.37      221.21     27.69 o 
  -8  12   8       42.77       21.38     21.38 o 
  -7  12   8       51.00       21.79     21.79 o 
  -6  12   8       20.00       20.07     20.07 o 
  -5  12   8       12.51       20.32     20.32 o 
  -4  12   8      577.08      580.63     40.23 o 
  -3  12   8        7.44       20.48     20.48 o 
  -2  12   8      961.63      913.17     55.88 o 
  -1  12   8      103.03       72.26     20.24 o 
   0  12   8      256.81      311.41     20.65 o 
   1  12   8      358.99      353.44     30.81 o 
   2  12   8       98.97      111.34     20.48 o 
   3  12   8       25.35       20.48     20.48 o 
   4  12   8        0.84       22.45     22.45 o 
   5  12   8       95.31      104.38     22.69 o 
   6  12   8       49.19       24.09     24.09 o 
   7  12   8      472.19      421.60     37.11 o 
   8  12   8       27.68       24.58     24.58 o 
   9  12   8       65.31       55.63     26.71 o 
  10  12   8      456.26      414.31     39.24 o 
 -11  13   8       41.15       53.34     23.35 o 
 -10  13   8      118.11      114.21     23.76 o 
  -9  13   8        4.38       23.19     23.19 o 
  -8  13   8       30.20       22.69     22.69 o 
  -7  13   8        5.51       23.19     23.19 o 
  -6  13   8       55.57       71.28     22.12 o 
  -5  13   8       27.59       21.96     21.96 o 
  -4  13   8        0.52       22.12     22.12 o 
  -3  13   8       16.63       20.24     20.24 o 
  -2  13   8      258.84      282.49     28.51 o 
  -1  13   8      374.48      406.61     33.10 o 
   0  13   8      429.64      424.96     24.91 o 
   1  13   8        1.25       20.40     20.40 o 
   2  13   8      358.39      347.38     32.53 o 
   3  13   8       94.66       81.93     24.09 o 
   4  13   8       77.36       64.89     23.51 o 
   5  13   8       11.52       23.92     23.92 o 
   6  13   8       22.03       23.68     23.68 o 
   7  13   8       26.59       24.50     24.50 o 
   8  13   8       74.64       98.89     25.15 o 
   9  13   8       64.62       25.56     25.56 o 
 -11  14   8        3.15       22.37     22.37 o 
 -10  14   8       10.20       22.61     22.61 o 
  -9  14   8        9.34       23.51     23.51 o 
  -8  14   8       32.90       23.02     23.02 o 
  -7  14   8       29.60       22.53     22.53 o 
  -6  14   8        0.29       23.02     23.02 o 
  -5  14   8        8.89       23.35     23.35 o 
  -4  14   8       88.77       59.23     23.35 o 
  -3  14   8      208.23      147.14     25.64 o 
  -2  14   8      188.84      141.16     25.48 o 
  -1  14   8      200.73      197.94     27.53 o 
   0  14   8      885.03      904.98     40.55 o 
   1  14   8      749.23      783.07     52.19 o 
   2  14   8      157.71      170.90     27.04 o 
   3  14   8       63.81       62.68     24.74 o 
   4  14   8        5.03       23.68     23.68 o 
   5  14   8      213.08      238.66     29.49 o 
   6  14   8        2.13       24.25     24.25 o 
   7  14   8        0.46       25.15     25.15 o 
   8  14   8        9.31       25.48     25.48 o 
 -10  15   8       54.94       73.74     22.53 o 
  -9  15   8       11.67       23.35     23.35 o 
  -8  15   8       24.99       23.35     23.35 o 
  -7  15   8       19.50       22.86     22.86 o 
  -6  15   8        0.09       23.35     23.35 o 
  -5  15   8       10.28       22.69     22.69 o 
  -4  15   8      161.15      165.58     27.20 o 
  -3  15   8       99.87       87.75     24.09 o 
  -2  15   8        0.34       23.35     23.35 o 
  -1  15   8       21.02       23.43     23.43 o 
   0  15   8       57.81       48.17     17.20 o 
   1  15   8        4.08       23.51     23.51 o 
   2  15   8      197.36      224.07     30.48 o 
   3  15   8        1.80       24.41     24.41 o 
   4  15   8      182.53      182.37     28.76 o 
   5  15   8      100.75       24.00     24.00 o 
   6  15   8       92.39       71.20     25.81 o 
   7  15   8        0.58       25.23     25.23 o 
  -8  16   8       37.98       23.10     23.10 o 
  -7  16   8       74.17       99.54     24.00 o 
  -6  16   8      366.99      292.57     33.92 o 
  -5  16   8      135.17      171.80     26.30 o 
  -4  16   8       49.64       69.56     23.19 o 
  -3  16   8        1.05       23.60     23.60 o 
  -2  16   8      124.75      124.04     24.99 o 
  -1  16   8       45.82       52.11     22.94 o 
   0  16   8        1.04       24.00     24.00 o 
   1  16   8       63.96       54.48     26.22 o 
   2  16   8      277.29      270.94     33.26 o 
   3  16   8      311.72      276.75     33.10 o 
   4  16   8      247.64      256.68     31.54 o 
   5  16   8        0.27       24.50     24.50 o 
   6  16   8       14.11       24.82     24.82 o 
  -7  17   8       28.75       22.69     22.69 o 
  -6  17   8       46.99       23.35     23.35 o 
  -5  17   8       90.86       99.22     23.60 o 
  -4  17   8       24.70       23.60     23.60 o 
  -3  17   8        1.30       51.21     20.07 o 
  -2  17   8        1.12       24.17     24.17 o 
  -1  17   8       59.81       69.88     23.10 o 
   0  17   8        0.10       24.41     24.41 o 
   1  17   8       30.58       24.41     24.41 o 
   2  17   8       60.96       24.25     24.25 o 
   3  17   8       57.84       92.66     24.66 o 
   4  17   8       53.27       57.10     24.99 o 
  -4  18   8        0.36       23.19     23.19 o 
  -3  18   8        0.01       23.60     23.60 o 
  -2  18   8       12.16       23.84     23.84 o 
  -1  18   8       61.38       46.62     23.10 o 
   0  18   8      192.11      186.22     20.40 o 
   1  18   8       57.04       54.97     26.63 o 
   2  18   8      209.12      207.85     31.54 o 
 -15   1   9      168.41      168.28     27.77 o 
 -14   1   9        0.11       23.35     23.35 o 
 -13   1   9       23.46       23.19     23.19 o 
 -12   1   9       21.40       22.04     22.04 o 
 -11   1   9      130.82      138.79     23.60 o 
 -10   1   9      382.87      407.10     32.28 o 
  -9   1   9      700.05      715.81     46.54 o 
  -8   1   9      481.12      488.13     34.08 o 
  -7   1   9      231.98      257.01     22.86 o 
  -6   1   9       30.05       48.09     15.40 o 
  -5   1   9      532.08      529.26     33.84 o 
  -4   1   9       70.65      106.02     15.24 o 
  -3   1   9      199.38      200.64     18.60 o 
  -2   1   9      873.14      920.95     51.53 o 
  -1   1   9     3478.66     3429.76    175.65 o 
   0   1   9     1908.95     1876.07     69.64 o 
   1   1   9     2820.19     2749.35    141.98 o 
   2   1   9      764.87      769.47     44.08 o 
   3   1   9      173.96      213.01     20.24 o 
   4   1   9      925.53      943.24     53.58 o 
   5   1   9       75.02       62.18     18.27 o 
   6   1   9     1536.86     1616.36     88.32 o 
   7   1   9      342.20      375.89     30.89 o 
   8   1   9        2.95       20.73     20.73 o 
   9   1   9       98.62       69.23     23.02 o 
  10   1   9      192.64      195.81     28.84 o 
  11   1   9       75.26       82.09     27.61 o 
  12   1   9      535.19      434.22     43.50 o 
  13   1   9       42.04       77.42     25.23 o 
 -15   2   9        2.85       23.10     23.10 o 
 -14   2   9      139.11      143.70     25.81 o 
 -13   2   9       17.99       23.10     23.10 o 
 -12   2   9        4.54       21.96     21.96 o 
 -11   2   9      323.78      389.40     31.95 o 
 -10   2   9       38.65       18.19     18.19 o 
  -9   2   9     1305.68     1369.35     76.93 o 
  -8   2   9     1557.58     1566.79     85.78 o 
  -7   2   9      824.00      838.78     49.81 o 
  -6   2   9     2121.73     2161.76    114.04 o 
  -5   2   9      447.45      495.09     31.95 o 
  -4   2   9      162.89      198.92     18.93 o 
  -3   2   9     1121.56     1086.94     59.89 o 
  -2   2   9     1981.88     2007.49    105.03 o 
  -1   2   9      339.96      348.60     24.82 o 
   0   2   9     1433.24     1447.59     54.73 o 
   1   2   9        2.27       12.94     12.94 o 
   2   2   9      370.78      407.59     27.45 o 
   3   2   9      915.91      770.53     45.31 o 
   4   2   9        6.75       15.98     15.98 o 
   5   2   9      171.59      163.94     19.99 o 
   6   2   9      781.08      748.74     47.76 o 
   7   2   9     3540.15     3713.56    193.35 o 
   8   2   9        2.80       20.73     20.73 o 
   9   2   9      128.79      116.50     24.25 o 
  10   2   9      450.65      442.58     37.77 o 
  11   2   9      371.88      399.56     38.59 o 
  12   2   9      105.97       89.30     29.90 o 
  13   2   9       60.71       61.20     26.87 o 
 -15   3   9       12.35       22.86     22.86 o 
 -14   3   9       32.54       22.94     22.94 o 
 -13   3   9       26.36       22.86     22.86 o 
 -12   3   9        5.99       21.79     21.79 o 
 -11   3   9       78.59       63.82     23.10 o 
 -10   3   9      309.45      303.30     28.84 o 
  -9   3   9      374.96      350.00     29.99 o 
  -8   3   9      478.28      461.75     33.34 o 
  -7   3   9      194.09      170.90     20.56 o 
  -6   3   9      499.39      448.88     30.89 o 
  -5   3   9      640.55      627.00     39.16 o 
  -4   3   9     2176.56     2224.35    116.34 o 
  -3   3   9       57.78       43.50     14.26 o 
  -2   3   9      542.96      501.32     31.62 o 
  -1   3   9     1637.61     1596.04     84.71 o 
   0   3   9       74.06       86.76     10.90 o 
   1   3   9       10.29       12.94     12.94 o 
   2   3   9      211.64      245.37     20.24 o 
   3   3   9     1925.55     1885.41    100.03 o 
   4   3   9       65.10       79.63     16.63 o 
   5   3   9       28.00       46.62     16.55 o 
   6   3   9      838.35      847.47     52.02 o 
   7   3   9      609.17      597.83     42.52 o 
   8   3   9      399.88      408.58     33.18 o 
   9   3   9       33.39       48.75     21.47 o 
  10   3   9        1.38       24.33     24.33 o 
  11   3   9      455.19      453.80     40.14 o 
  12   3   9       52.89       25.81     25.81 o 
  13   3   9        3.12       68.57     24.25 o 
 -15   4   9       24.22       47.03     23.19 o 
 -14   4   9      166.82      168.28     26.95 o 
 -13   4   9       94.93       96.68     23.27 o 
 -12   4   9      366.18      380.15     34.25 o 
 -11   4   9       83.38       57.43     22.53 o 
 -10   4   9       57.70       79.31     20.89 o 
  -9   4   9      299.43      286.83     26.71 o 
  -8   4   9       38.41       18.35     18.35 o 
  -7   4   9      460.23      486.98     33.10 o 
  -6   4   9      532.72      563.91     36.38 o 
  -5   4   9      576.08      595.04     37.20 o 
  -4   4   9     1301.83     1187.88     65.71 o 
  -3   4   9      236.33      225.63     20.40 o 
  -2   4   9       74.26       97.08     15.57 o 
  -1   4   9     2034.56     1907.94    100.28 o 
   0   4   9     1704.64     1678.14     63.08 o 
   1   4   9     1026.13     1006.73     56.28 o 
   2   4   9     1145.73     1147.57     63.41 o 
   3   4   9      121.12      116.01     17.61 o 
   4   4   9       49.85       44.90     16.39 o 
   5   4   9      736.15      779.06     47.44 o 
   6   4   9      295.36      296.66     27.61 o 
   7   4   9       95.34      120.60     22.20 o 
   8   4   9       37.16       48.01     23.19 o 
   9   4   9       58.94       80.62     23.10 o 
  10   4   9      165.74      169.67     29.25 o 
  11   4   9      206.53      207.52     32.28 o 
  12   4   9        9.80       25.64     25.64 o 
  13   4   9      177.52      187.78     29.08 o 
 -15   5   9      238.66      226.04     29.41 o 
 -14   5   9        0.12       23.51     23.51 o 
 -13   5   9        0.88       23.43     23.43 o 
 -12   5   9       72.31       95.36     23.27 o 
 -11   5   9       79.70       70.05     23.60 o 
 -10   5   9       68.67       81.76     22.69 o 
  -9   5   9      162.28      179.83     21.96 o 
  -8   5   9      327.90      311.90     27.04 o 
  -7   5   9      151.21      141.24     20.40 o 
  -6   5   9      302.42      309.36     25.48 o 
  -5   5   9      313.29      309.85     25.56 o 
  -4   5   9       86.43      119.37     17.20 o 
  -3   5   9     1137.54     1071.46     59.73 o 
  -2   5   9      292.99      257.17     21.38 o 
  -1   5   9     1505.64     1525.09     81.76 o 
   0   5   9      139.77      131.90     11.96 o 
   1   5   9      777.81      894.98     51.12 o 
   2   5   9        4.39       15.98     15.98 o 
   3   5   9       48.26       78.24     15.65 o 
   4   5   9       13.16       16.06     16.06 o 
   5   5   9     1454.02     1511.82     83.73 o 
   6   5   9     1318.26     1434.24     80.62 o 
   7   5   9      464.97      460.76     35.56 o 
   8   5   9      178.07      216.62     26.87 o 
   9   5   9      230.38      291.75     29.33 o 
  10   5   9       25.22       24.09     24.09 o 
  11   5   9      473.69      477.81     41.70 o 
  12   5   9        3.79       25.40     25.40 o 
 -15   6   9        9.33       22.37     22.37 o 
 -14   6   9       36.00       23.10     23.10 o 
 -13   6   9        0.33       23.10     23.10 o 
 -12   6   9       12.81       22.94     22.94 o 
 -11   6   9      183.71      182.13     25.89 o 
 -10   6   9      215.46      221.78     26.63 o 
  -9   6   9      632.49      626.59     42.27 o 
  -8   6   9       36.30       18.19     18.19 o 
  -7   6   9       69.18       70.05     18.43 o 
  -6   6   9        2.46       16.30     16.30 o 
  -5   6   9     2576.37     2643.66    138.29 o 
  -4   6   9      348.99      356.88     28.27 o 
  -3   6   9      274.24      299.78     24.17 o 
  -2   6   9       43.83       74.23     14.26 o 
  -1   6   9      261.01      275.61     22.12 o 
   0   6   9     1003.13      957.82     38.59 o 
   1   6   9        7.05       29.99     14.99 o 
   2   6   9      728.98      730.23     43.91 o 
   3   6   9        9.75       16.06     16.06 o 
   4   6   9      287.20      270.20     26.30 o 
   5   6   9     1495.96     1473.07     82.09 o 
   6   6   9       89.72       86.27     21.47 o 
   7   6   9      157.21      176.96     22.53 o 
   8   6   9      432.05      459.86     37.20 o 
   9   6   9      317.62      243.90     30.97 o 
  10   6   9      250.53      312.39     31.95 o 
  11   6   9      104.26       77.34     28.27 o 
  12   6   9       29.69       25.97     25.97 o 
 -14   7   9        5.65       23.35     23.35 o 
 -13   7   9       36.31       60.95     21.96 o 
 -12   7   9        0.01       22.53     22.53 o 
 -11   7   9      117.37      101.26     23.60 o 
 -10   7   9      220.16      260.94     27.86 o 
  -9   7   9       88.62      101.75     21.06 o 
  -8   7   9      451.95      476.49     34.57 o 
  -7   7   9      353.67      365.07     29.25 o 
  -6   7   9        0.55       18.19     18.19 o 
  -5   7   9        2.65       16.30     16.30 o 
  -4   7   9     1827.10     1825.93     98.07 o 
  -3   7   9      421.64      422.75     30.15 o 
  -2   7   9      315.67      407.18     28.27 o 
  -1   7   9       28.06       47.52     14.26 o 
   0   7   9      261.97      247.18     16.14 o 
   1   7   9     2139.51     2199.94    116.26 o 
   2   7   9       15.80       16.06     16.06 o 
   3   7   9     2655.86     2657.18    140.10 o 
   4   7   9       25.31       18.02     18.02 o 
   5   7   9      675.26      715.23     45.88 o 
   6   7   9      196.86      194.74     25.89 o 
   7   7   9       17.33       20.56     20.56 o 
   8   7   9       35.75       22.53     22.53 o 
   9   7   9      314.43      353.52     33.59 o 
  10   7   9      144.36      141.16     26.95 o 
  11   7   9       30.24       25.64     25.64 o 
  12   7   9       63.32       71.03     25.48 o 
 -14   8   9       26.79       22.78     22.78 o 
 -13   8   9        9.28       47.68     21.06 o 
 -12   8   9        7.59       23.19     23.19 o 
 -11   8   9       31.49       22.94     22.94 o 
 -10   8   9       13.12       21.71     21.71 o 
  -9   8   9       24.32       20.15     20.15 o 
  -8   8   9       16.29       20.48     20.48 o 
  -7   8   9      586.64      559.41     38.51 o 
  -6   8   9      212.20      172.30     22.86 o 
  -5   8   9      505.45      503.04     35.23 o 
  -4   8   9      457.63      460.93     33.02 o 
  -3   8   9       16.92       16.22     16.22 o 
  -2   8   9      255.79      222.19     21.96 o 
  -1   8   9      126.48      153.04     18.76 o 
   0   8   9      162.35      209.49     15.48 o 
   1   8   9       26.04       16.14     16.14 o 
   2   8   9       13.97       18.02     18.02 o 
   3   8   9      308.28      285.19     27.94 o 
   4   8   9        0.57       18.11     18.11 o 
   5   8   9      429.73      448.39     34.41 o 
   6   8   9      253.62      227.02     29.00 o 
   7   8   9       36.72       45.63     22.28 o 
   8   8   9      236.79      265.86     30.48 o 
   9   8   9        5.88       23.92     23.92 o 
  10   8   9        1.32       24.66     24.66 o 
  11   8   9        9.69       25.32     25.32 o 
 -13   9   9        7.14       22.69     22.69 o 
 -12   9   9       68.61       73.98     22.78 o 
 -11   9   9      192.55      148.95     27.12 o 
 -10   9   9      197.48      248.41     27.69 o 
  -9   9   9       63.90       21.87     21.87 o 
  -8   9   9       61.65       82.58     21.30 o 
  -7   9   9       28.96       36.29     17.78 o 
  -6   9   9        3.13       18.02     18.02 o 
  -5   9   9        0.12       18.11     18.11 o 
  -4   9   9      380.48      358.52     28.67 o 
  -3   9   9      266.07      280.44     25.40 o 
  -2   9   9       74.69       67.67     17.29 o 
  -1   9   9        4.95       18.11     18.11 o 
   0   9   9       24.70       18.11     18.11 o 
   1   9   9     2347.84     2541.90    134.85 o 
   2   9   9       97.78       93.32     21.06 o 
   3   9   9      680.71      676.48     44.41 o 
   4   9   9     1481.16     1563.35     86.93 o 
   5   9   9        1.51       20.56     20.56 o 
   6   9   9       96.74       96.51     24.09 o 
   7   9   9       33.96       66.77     19.99 o 
   8   9   9        1.68       24.09     24.09 o 
   9   9   9        9.68       24.82     24.82 o 
  10   9   9      142.48      152.22     28.43 o 
  11   9   9        8.75       25.73     25.73 o 
 -13  10   9        1.16       22.69     22.69 o 
 -12  10   9       23.06       23.19     23.19 o 
 -11  10   9       46.41       22.94     22.94 o 
 -10  10   9      173.24      149.68     25.81 o 
  -9  10   9       18.01       21.47     21.47 o 
  -8  10   9       45.88       57.35     20.73 o 
  -7  10   9       48.68       76.19     20.56 o 
  -6  10   9       44.80       20.40     20.40 o 
  -5  10   9     1851.16     1798.65     99.05 o 
  -4  10   9      457.06      486.74     35.80 o 
  -3  10   9      350.07      402.60     30.89 o 
  -2  10   9      160.04      178.36     21.96 o 
  -1  10   9      152.81      175.74     21.55 o 
   0  10   9      286.55      307.89     20.07 o 
   1  10   9        7.91       18.02     18.02 o 
   2  10   9      580.38      620.93     42.36 o 
   3  10   9      404.56      446.02     34.16 o 
   4  10   9      525.13      599.63     40.47 o 
   5  10   9      638.06      632.24     43.91 o 
   6  10   9       65.49       78.32     22.69 o 
   7  10   9       26.86       24.09     24.09 o 
   8  10   9       48.72       24.99     24.99 o 
   9  10   9      496.69      479.94     40.96 o 
  10  10   9       11.97       26.05     26.05 o 
 -12  11   9        4.29       23.19     23.19 o 
 -11  11   9        3.52       23.51     23.51 o 
 -10  11   9       28.95       23.19     23.19 o 
  -9  11   9      180.47      203.35     26.71 o 
  -8  11   9      233.52      222.44     27.36 o 
  -7  11   9        0.44       21.87     21.87 o 
  -6  11   9      140.07       91.10     22.37 o 
  -5  11   9       41.85       20.32     20.32 o 
  -4  11   9      869.09      838.37     52.35 o 
  -3  11   9       53.65       56.45     20.48 o 
  -2  11   9      154.23      155.09     22.37 o 
  -1  11   9        5.16       20.56     20.56 o 
   0  11   9      202.65      203.26     17.78 o 
   1  11   9       55.41       79.06     19.66 o 
   2  11   9      277.18      304.61     28.92 o 
   3  11   9       43.61       20.48     20.48 o 
   4  11   9      400.06      353.52     33.10 o 
   5  11   9       72.09       22.28     22.28 o 
   6  11   9      147.34      131.17     26.05 o 
   7  11   9       56.53       76.19     23.51 o 
   8  11   9      124.45      120.27     26.87 o 
   9  11   9        0.23       25.32     25.32 o 
  10  11   9       12.72       25.48     25.48 o 
 -12  12   9       77.39       63.33     22.94 o 
 -11  12   9       87.36       57.27     24.82 o 
 -10  12   9       35.30       22.45     22.45 o 
  -9  12   9       17.68       23.27     23.27 o 
  -8  12   9        6.61       22.78     22.78 o 
  -7  12   9      191.97      221.12     26.38 o 
  -6  12   9       49.47       55.22     21.79 o 
  -5  12   9       15.30       22.04     22.04 o 
  -4  12   9      156.87      137.97     25.07 o 
  -3  12   9      241.72      265.20     28.51 o 
  -2  12   9      359.44      337.38     32.44 o 
  -1  12   9      291.13      275.28     28.84 o 
   0  12   9      252.88      242.67     20.24 o 
   1  12   9      182.06      185.90     27.45 o 
   2  12   9      539.06      510.00     41.05 o 
   3  12   9      213.76      269.79     28.43 o 
   4  12   9        3.13       22.20     22.20 o 
   5  12   9       19.66       23.92     23.92 o 
   6  12   9       31.71       46.94     23.19 o 
   7  12   9        0.31       24.50     24.50 o 
   8  12   9       68.37       91.51     26.71 o 
   9  12   9       55.77       83.24     25.81 o 
 -11  13   9      151.80       78.98     26.63 o 
 -10  13   9        0.17       22.86     22.86 o 
  -9  13   9       18.30       23.76     23.76 o 
  -8  13   9       12.64       46.94     20.73 o 
  -7  13   9        5.29       22.69     22.69 o 
  -6  13   9      223.33      228.42     28.10 o 
  -5  13   9        2.13       21.55     21.55 o 
  -4  13   9      339.36      349.10     32.03 o 
  -3  13   9      165.57      206.13     27.20 o 
  -2  13   9       54.52       45.88     22.20 o 
  -1  13   9        4.42       22.12     22.12 o 
   0  13   9      505.80      545.64     29.58 o 
   1  13   9      251.88      276.59     31.54 o 
   2  13   9      266.87      317.72     32.85 o 
   3  13   9      128.96      156.65     25.15 o 
   4  13   9       30.93       23.68     23.68 o 
   5  13   9       66.06       74.15     24.74 o 
   6  13   9        4.43       24.33     24.33 o 
   7  13   9       17.89       25.23     25.23 o 
   8  13   9      234.97      252.01     30.72 o 
 -10  14   9       62.68       22.61     22.61 o 
  -9  14   9       48.35       61.77     22.28 o 
  -8  14   9        0.98       23.60     23.60 o 
  -7  14   9      151.97      126.66     26.14 o 
  -6  14   9       43.98       85.53     23.10 o 
  -5  14   9        8.50       46.78     20.56 o 
  -4  14   9       49.18       23.10     23.10 o 
  -3  14   9      613.82      580.95     43.91 o 
  -2  14   9       27.49       49.73     21.87 o 
  -1  14   9       29.57       23.60     23.60 o 
   0  14   9      117.91       82.09     18.76 o 
   1  14   9       10.90       23.60     23.60 o 
   2  14   9      666.23      770.86     52.52 o 
   3  14   9        1.40       23.35     23.35 o 
   4  14   9       71.23       74.72     25.07 o 
   5  14   9        0.28       24.09     24.09 o 
   6  14   9      119.98       90.86     26.30 o 
   7  14   9       55.05       93.81     25.07 o 
  -9  15   9       42.54       62.10     22.45 o 
  -8  15   9       12.04       23.43     23.43 o 
  -7  15   9       17.57       44.41     22.12 o 
  -6  15   9       13.46       23.92     23.92 o 
  -5  15   9       10.23       23.19     23.19 o 
  -4  15   9       69.30       86.76     23.43 o 
  -3  15   9      271.11      285.03     31.21 o 
  -2  15   9      290.65      281.75     31.21 o 
  -1  15   9        1.50       24.09     24.09 o 
   0  15   9        0.28       24.17     24.17 o 
   1  15   9      405.65      416.93     38.34 o 
   2  15   9        4.60       24.09     24.09 o 
   3  15   9       45.03       51.37     24.99 o 
   4  15   9        4.48       24.99     24.99 o 
   5  15   9        0.07       24.66     24.66 o 
   6  15   9        6.25       25.07     25.07 o 
  -7  16   9        0.08       23.10     23.10 o 
  -6  16   9        0.49       23.76     23.76 o 
  -5  16   9       47.98       53.34     23.35 o 
  -4  16   9        0.71       23.92     23.92 o 
  -3  16   9       13.29       24.25     24.25 o 
  -2  16   9        4.52       24.41     24.41 o 
  -1  16   9        0.68       23.35     23.35 o 
   0  16   9        2.05       24.66     24.66 o 
   1  16   9        0.09       24.66     24.66 o 
   2  16   9      110.44      107.74     28.10 o 
   3  16   9       19.60       24.33     24.33 o 
   4  16   9       80.78       65.79     26.05 o 
   5  16   9        0.42       24.58     24.58 o 
  -5  17   9        3.00       23.19     23.19 o 
  -4  17   9       14.04       23.60     23.60 o 
  -3  17   9       38.99       56.20     22.28 o 
  -2  17   9       74.76       52.43     23.10 o 
  -1  17   9        1.21       24.41     24.41 o 
   0  17   9        1.87       24.50     24.50 o 
   1  17   9      242.68      254.80     32.94 o 
   2  17   9        1.11       24.33     24.33 o 
   3  17   9       42.80       55.71     24.50 o 
 -15   0  10       56.42       67.51     24.41 o 
 -14   0  10       93.54       74.80     24.99 o 
 -13   0  10       17.41       23.84     23.84 o 
 -12   0  10       16.89       23.60     23.60 o 
 -11   0  10       13.19       22.28     22.28 o 
 -10   0  10     1319.47     1366.40     79.47 o 
  -9   0  10     3248.16     3403.95    178.36 o 
  -8   0  10      323.15      336.72     29.82 o 
  -7   0  10      455.76      461.91     33.10 o 
  -6   0  10      117.70      116.99     18.27 o 
  -5   0  10       36.37       55.88     17.12 o 
  -4   0  10     7865.79     7838.23    397.35 o 
  -3   0  10      995.02     1045.65     59.32 o 
  -2   0  10     1690.92     1736.88     92.58 o 
  -1   0  10      682.14      724.16     42.60 o 
   0   0  10       57.07       91.43     11.55 o 
   1   0  10     3272.63     3080.91    159.35 o 
   2   0  10      571.04      477.31     33.26 o 
   3   0  10     3061.79     2938.44    153.04 o 
   4   0  10      468.24      402.68     30.81 o 
   5   0  10       22.21       18.11     18.11 o 
   6   0  10     4252.86     4317.45    223.34 o 
   7   0  10       56.33      104.38     20.97 o 
   8   0  10      247.05      245.13     30.15 o 
   9   0  10        4.06       22.53     22.53 o 
  10   0  10      750.56      739.07     51.86 o 
  11   0  10      131.65      144.28     33.26 o 
  12   0  10      891.50      820.76     57.92 o 
 -15   1  10        2.24       23.27     23.27 o 
 -14   1  10       18.18       23.84     23.84 o 
 -13   1  10       61.97       23.76     23.76 o 
 -12   1  10        3.15       23.51     23.51 o 
 -11   1  10      158.11      169.18     25.97 o 
 -10   1  10      470.91      490.83     39.74 o 
  -9   1  10       87.96       92.33     23.60 o 
  -8   1  10     1018.17     1035.16     60.95 o 
  -7   1  10       37.59       18.35     18.35 o 
  -6   1  10      929.04      988.71     57.02 o 
  -5   1  10      619.88      621.59     39.57 o 
  -4   1  10        7.98       16.22     16.22 o 
  -3   1  10      939.20      911.70     52.60 o 
  -2   1  10     1002.58      964.29     54.81 o 
  -1   1  10       16.68       32.44     14.99 o 
   0   1  10       83.58       74.64     11.47 o 
   1   1  10       29.85       50.88     16.14 o 
   2   1  10     3669.39     3727.08    191.88 o 
   3   1  10       50.92       60.71     16.96 o 
   4   1  10      839.79      970.52     56.04 o 
   5   1  10     1421.71     1484.29     82.42 o 
   6   1  10       62.36       55.63     22.53 o 
   7   1  10      619.61      619.79     42.11 o 
   8   1  10       21.52       22.69     22.69 o 
   9   1  10      192.18      210.39     29.08 o 
  10   1  10       16.80       24.17     24.17 o 
  11   1  10      804.36      885.15     60.22 o 
  12   1  10       67.38       26.30     26.30 o 
 -15   2  10        4.68       23.02     23.02 o 
 -14   2  10        0.05       23.68     23.68 o 
 -13   2  10       22.15       23.60     23.60 o 
 -12   2  10        4.09       23.35     23.35 o 
 -11   2  10      301.69      281.91     31.71 o 
 -10   2  10      339.31      429.14     35.72 o 
  -9   2  10      143.97      138.13     24.25 o 
  -8   2  10        0.51       18.27     18.27 o 
  -7   2  10        5.54       18.35     18.35 o 
  -6   2  10      494.83      501.48     35.31 o 
  -5   2  10       71.92       59.89     18.35 o 
  -4   2  10       13.44       16.22     16.22 o 
  -3   2  10      317.54      334.84     25.81 o 
  -2   2  10     3610.20     3658.91    188.27 o 
  -1   2  10     2693.50     2659.80    138.29 o 
   0   2  10     1103.92     1020.74     40.55 o 
   1   2  10       90.84       72.18     17.12 o 
   2   2  10      178.41      191.30     20.15 o 
   3   2  10        1.86       16.06     16.06 o 
   4   2  10      278.06      330.01     27.12 o 
   5   2  10        0.57       18.11     18.11 o 
   6   2  10      511.63      555.31     39.90 o 
   7   2  10       10.60       20.73     20.73 o 
   8   2  10       15.84       22.69     22.69 o 
   9   2  10        2.76       24.50     24.50 o 
  10   2  10       50.42       56.86     27.53 o 
  11   2  10        0.27       26.14     26.14 o 
  12   2  10       50.52       76.03     27.45 o 
 -15   3  10       16.68       22.78     22.78 o 
 -14   3  10        5.33       23.43     23.43 o 
 -13   3  10       43.19       23.35     23.35 o 
 -12   3  10        1.35       23.19     23.19 o 
 -11   3  10      175.51      152.30     28.76 o 
 -10   3  10     1220.07     1263.33     74.55 o 
  -9   3  10     1065.22     1133.64     66.61 o 
  -8   3  10       92.95      130.76     20.97 o 
  -7   3  10      272.72      300.02     26.54 o 
  -6   3  10      127.63      123.71     20.48 o 
  -5   3  10      627.07      630.52     39.98 o 
  -4   3  10       44.61       35.39     17.53 o 
  -3   3  10     4187.65     4283.78    219.57 o 
  -2   3  10     1896.37     1908.60    101.26 o 
  -1   3  10      193.47      208.67     21.06 o 
   0   3  10     1794.75     1874.19     70.38 o 
   1   3  10     1200.00     1069.90     60.38 o 
   2   3  10      402.09      412.92     29.49 o 
   3   3  10       37.55       36.95     16.88 o 
   4   3  10     1615.63     1745.32     94.63 o 
   5   3  10      629.47      648.54     43.26 o 
   6   3  10      590.03      649.77     44.32 o 
   7   3  10      455.66      475.10     38.26 o 
   8   3  10       14.56       22.61     22.61 o 
   9   3  10      193.79      207.52     29.90 o 
  10   3  10      478.57      518.52     42.77 o 
  11   3  10      297.45      265.69     34.57 o 
  12   3  10       44.71       26.05     26.05 o 
 -15   4  10       62.79       22.45     22.45 o 
 -14   4  10       62.85       86.84     23.19 o 
 -13   4  10       10.03       23.10     23.10 o 
 -12   4  10        0.07       22.94     22.94 o 
 -11   4  10       14.21       21.79     21.79 o 
 -10   4  10      886.46      891.05     57.60 o 
  -9   4  10     1986.40     2039.19    111.09 o 
  -8   4  10       18.00       18.19     18.19 o 
  -7   4  10        5.57       18.27     18.27 o 
  -6   4  10     1175.74     1176.82     66.77 o 
  -5   4  10      494.43      521.72     36.38 o 
  -4   4  10     4916.97     5133.54    262.50 o 
  -3   4  10      462.08      450.69     32.36 o 
  -2   4  10      588.92      616.84     38.75 o 
  -1   4  10     1338.10     1318.39     72.10 o 
   0   4  10      137.85      128.38     12.94 o 
   1   4  10      898.20      808.96     48.01 o 
   2   4  10       29.45       16.06     16.06 o 
   3   4  10      710.37      673.94     42.11 o 
   4   4  10       86.19      124.04     20.56 o 
   5   4  10      526.56      594.63     41.29 o 
   6   4  10     3354.64     3444.67    180.49 o 
   7   4  10      526.54      536.55     42.27 o 
   8   4  10      690.01      690.41     48.34 o 
   9   4  10      347.07      435.04     37.20 o 
  10   4  10      208.21      215.72     32.28 o 
  11   4  10      480.72      431.19     42.52 o 
  12   4  10       44.15       25.89     25.89 o 
 -14   5  10       97.99      132.40     25.64 o 
 -13   5  10       68.00       79.31     22.61 o 
 -12   5  10       19.23       44.98     22.20 o 
 -11   5  10      133.22      130.27     26.30 o 
 -10   5  10        0.17       22.12     22.12 o 
  -9   5  10        3.45       20.48     20.48 o 
  -8   5  10      132.30      194.50     23.02 o 
  -7   5  10       15.98       18.19     18.19 o 
  -6   5  10      125.59      114.04     20.65 o 
  -5   5  10     1119.60     1127.09     64.23 o 
  -4   5  10      594.24      599.63     39.33 o 
  -3   5  10       10.93       16.14     16.14 o 
  -2   5  10      173.71      171.80     19.34 o 
  -1   5  10      273.56      312.15     24.50 o 
   0   5  10     1517.95     1493.06     57.51 o 
   1   5  10       63.77       83.16     17.20 o 
   2   5  10     1981.86     1853.63     99.71 o 
   3   5  10        5.55       18.02     18.02 o 
   4   5  10      660.43      736.78     46.86 o 
   5   5  10      101.27       83.89     23.68 o 
   6   5  10      331.72      361.06     32.44 o 
   7   5  10      790.06      822.40     54.89 o 
   8   5  10      667.15      693.19     49.32 o 
   9   5  10       88.93       70.46     27.77 o 
  10   5  10      489.41      448.47     40.39 o 
  11   5  10        6.85       25.64     25.64 o 
 -14   6  10        5.99       23.02     23.02 o 
 -13   6  10      215.52      255.86     29.41 o 
 -12   6  10        0.41       23.43     23.43 o 
 -11   6  10      336.82      339.59     33.10 o 
 -10   6  10        2.35       21.87     21.87 o 
  -9   6  10       86.02       95.45     22.37 o 
  -8   6  10      381.23      366.14     31.46 o 
  -7   6  10      345.35      397.43     30.48 o 
  -6   6  10       13.77       18.19     18.19 o 
  -5   6  10      929.24      927.59     55.14 o 
  -4   6  10      154.96      169.76     22.20 o 
  -3   6  10      764.65      747.35     45.96 o 
  -2   6  10      153.17      144.93     19.50 o 
  -1   6  10       11.70       16.14     16.14 o 
   0   6  10      299.76      264.71     17.12 o 
   1   6  10      199.27      189.01     22.37 o 
   2   6  10      572.15      528.85     37.44 o 
   3   6  10      813.53      796.01     49.89 o 
   4   6  10     1093.58     1186.98     69.15 o 
   5   6  10     1447.61     1531.98     86.76 o 
   6   6  10       24.37       20.65     20.65 o 
   7   6  10      516.34      546.62     42.52 o 
   8   6  10       34.31       63.41     25.07 o 
   9   6  10      247.92      313.95     33.02 o 
  10   6  10        0.45       26.05     26.05 o 
  11   6  10       31.21       26.22     26.22 o 
 -14   7  10       28.30       48.42     21.47 o 
 -13   7  10       15.52       23.10     23.10 o 
 -12   7  10       20.88       22.94     22.94 o 
 -11   7  10       21.37       22.78     22.78 o 
 -10   7  10      233.04      246.77     28.67 o 
  -9   7  10       79.44       62.35     22.69 o 
  -8   7  10      261.96      294.94     28.76 o 
  -7   7  10      367.15      343.93     30.07 o 
  -6   7  10        8.41       18.11     18.11 o 
  -5   7  10      683.18      646.50     42.27 o 
  -4   7  10     1418.00     1401.79     78.16 o 
  -3   7  10      541.38      554.41     36.79 o 
  -2   7  10        4.17       18.11     18.11 o 
  -1   7  10      129.07      151.98     19.34 o 
   0   7  10     1908.53     1963.82     74.55 o 
   1   7  10        6.78       18.02     18.02 o 
   2   7  10     1052.90     1060.48     61.94 o 
   3   7  10      126.11      147.06     23.02 o 
   4   7  10     1153.36     1178.78     69.56 o 
   5   7  10     1602.80     1810.70    100.77 o 
   6   7  10        0.82       22.61     22.61 o 
   7   7  10        8.29       22.45     22.45 o 
   8   7  10        4.25       24.17     24.17 o 
   9   7  10      280.82      285.60     32.85 o 
  10   7  10       33.85       25.81     25.81 o 
  11   7  10       83.47       74.47     26.79 o 
 -13   8  10       34.08       23.27     23.27 o 
 -12   8  10        8.51       23.68     23.68 o 
 -11   8  10       33.86       48.67     21.38 o 
 -10   8  10      139.93      104.79     24.58 o 
  -9   8  10       15.28       21.71     21.71 o 
  -8   8  10       26.13       51.37     20.32 o 
  -7   8  10      393.17      417.67     33.92 o 
  -6   8  10     1745.42     1832.57    100.20 o 
  -5   8  10      816.45      833.87     51.70 o 
  -4   8  10      303.77      326.73     28.27 o 
  -3   8  10      294.46      294.20     27.36 o 
  -2   8  10      372.34      343.61     28.35 o 
  -1   8  10      303.12      328.29     26.63 o 
   0   8  10       60.68       85.21     14.99 o 
   1   8  10     3151.62     3241.16    169.92 o 
   2   8  10      179.18      205.39     25.48 o 
   3   8  10      830.16      768.73     50.55 o 
   4   8  10     1639.48     1644.38     91.02 o 
   5   8  10      880.82      832.55     53.99 o 
   6   8  10       96.20       81.03     23.51 o 
   7   8  10      524.90      515.25     40.72 o 
   8   8  10      325.86      321.65     33.75 o 
   9   8  10        4.31       24.74     24.74 o 
  10   8  10        5.05       25.48     25.48 o 
 -13   9  10        2.86       22.61     22.61 o 
 -12   9  10       21.12       23.10     23.10 o 
 -11   9  10        9.78       22.86     22.86 o 
 -10   9  10        3.30       22.61     22.61 o 
  -9   9  10       26.11       23.27     23.27 o 
  -8   9  10       40.57       21.79     21.79 o 
  -7   9  10        5.88       41.13     20.24 o 
  -6   9  10       17.82       49.98     21.71 o 
  -5   9  10      687.80      721.87     46.21 o 
  -4   9  10        3.64       20.56     20.56 o 
  -3   9  10      709.50      681.81     44.98 o 
  -2   9  10      463.67      439.46     33.18 o 
  -1   9  10        2.22       18.02     18.02 o 
   0   9  10      368.62      356.14     21.87 o 
   1   9  10      271.56      309.03     28.84 o 
   2   9  10      580.78      585.46     41.87 o 
   3   9  10      462.59      481.74     38.01 o 
   4   9  10        5.36       45.88     22.12 o 
   5   9  10      475.02      466.09     38.01 o 
   6   9  10       73.48      102.00     23.27 o 
   7   9  10       80.62       97.82     25.15 o 
   8   9  10      298.46      296.01     32.53 o 
   9   9  10        9.88       25.73     25.73 o 
  10   9  10        7.71       25.89     25.89 o 
 -12  10  10      101.87      106.59     24.66 o 
 -11  10  10       55.99       23.51     23.51 o 
 -10  10  10        1.30       23.10     23.10 o 
  -9  10  10        2.27       22.69     22.69 o 
  -8  10  10      235.89      241.36     28.18 o 
  -7  10  10        6.56       21.79     21.79 o 
  -6  10  10       81.70       57.19     22.61 o 
  -5  10  10        4.56       20.24     20.24 o 
  -4  10  10      239.15      256.11     28.27 o 
  -3  10  10       40.28       20.48     20.48 o 
  -2  10  10      771.29      811.83     50.63 o 
  -1  10  10      288.37      280.60     27.12 o 
   0  10  10       21.51       20.48     20.48 o 
   1  10  10     1168.28     1159.04     68.98 o 
   2  10  10      881.65      938.57     59.40 o 
   3  10  10      149.90      171.72     27.77 o 
   4  10  10      174.28      217.52     26.05 o 
   5  10  10      135.47      153.70     26.46 o 
   6  10  10      122.41      141.16     25.40 o 
   7  10  10        0.86       24.91     24.91 o 
   8  10  10       86.32      105.36     27.28 o 
   9  10  10        2.15       26.05     26.05 o 
 -12  11  10      110.51      112.65     24.74 o 
 -11  11  10       18.98       44.00     22.04 o 
 -10  11  10        0.21       23.68     23.68 o 
  -9  11  10        1.38       23.27     23.27 o 
  -8  11  10       45.56       22.78     22.78 o 
  -7  11  10      354.71      382.20     33.18 o 
  -6  11  10       42.57       44.81     21.79 o 
  -5  11  10      267.22      284.29     29.49 o 
  -4  11  10      168.31      167.46     26.63 o 
  -3  11  10      298.56      328.86     30.40 o 
  -2  11  10        4.71       20.32     20.32 o 
  -1  11  10       23.26       20.32     20.32 o 
   0  11  10     1267.68     1312.08     54.24 o 
   1  11  10      160.90      157.55     28.92 o 
   2  11  10      551.28      520.98     41.21 o 
   3  11  10      180.87      218.17     28.02 o 
   4  11  10       55.01       24.09     24.09 o 
   5  11  10        4.27       50.63     22.28 o 
   6  11  10      482.82      454.70     39.49 o 
   7  11  10      358.53      341.23     35.64 o 
   8  11  10        0.72       25.32     25.32 o 
   9  11  10      357.62      347.21     36.46 o 
 -11  12  10       24.04       22.61     22.61 o 
 -10  12  10       12.38       22.94     22.94 o 
  -9  12  10        0.27       23.76     23.76 o 
  -8  12  10       51.92       85.70     23.10 o 
  -7  12  10       43.40       61.86     22.37 o 
  -6  12  10      208.71      213.10     27.77 o 
  -5  12  10        1.97       23.43     23.43 o 
  -4  12  10      338.82      327.47     32.28 o 
  -3  12  10        0.99       21.96     21.96 o 
  -2  12  10       12.12       22.04     22.04 o 
  -1  12  10      101.50      133.71     24.33 o 
   0  12  10       63.63       72.34     21.14 o 
   1  12  10      638.90      773.65     52.93 o 
   2  12  10      316.82      333.94     35.64 o 
   3  12  10       45.25       63.25     24.99 o 
   4  12  10       12.08       23.68     23.68 o 
   5  12  10      117.63       24.66     24.66 o 
   6  12  10      275.94      331.48     33.84 o 
   7  12  10      117.13       79.88     26.79 o 
   8  12  10      379.32      390.80     36.87 o 
 -10  13  10        6.28       22.78     22.78 o 
  -9  13  10        7.65       22.94     22.94 o 
  -8  13  10       74.17       89.22     24.33 o 
  -7  13  10      104.93       98.07     25.64 o 
  -6  13  10        9.61       23.60     23.60 o 
  -5  13  10       18.58       22.86     22.86 o 
  -4  13  10      184.98      175.16     26.87 o 
  -3  13  10      241.83      295.02     29.41 o 
  -2  13  10        0.35       23.51     23.51 o 
  -1  13  10       36.12       50.47     22.12 o 
   0  13  10      176.61      181.96     19.91 o 
   1  13  10       32.72       23.60     23.60 o 
   2  13  10       24.77       23.51     23.51 o 
   3  13  10      173.80      121.01     28.92 o 
   4  13  10       41.07       61.53     24.41 o 
   5  13  10        0.68       25.40     25.40 o 
   6  13  10       26.92       25.07     25.07 o 
   7  13  10        1.45       25.40     25.40 o 
  -9  14  10       14.03       22.78     22.78 o 
  -8  14  10      110.84      125.84     25.40 o 
  -7  14  10       50.46       54.56     23.84 o 
  -6  14  10      335.96      302.72     33.75 o 
  -5  14  10       31.50       23.27     23.27 o 
  -4  14  10       21.58       71.36     21.71 o 
  -3  14  10      223.62      236.85     28.76 o 
  -2  14  10      283.78      288.06     31.46 o 
  -1  14  10       50.24       83.73     22.12 o 
   0  14  10      306.36      308.21     24.91 o 
   1  14  10      241.12      228.66     33.02 o 
   2  14  10        0.00       24.09     24.09 o 
   3  14  10       38.74       24.00     24.00 o 
   4  14  10       33.28       25.07     25.07 o 
   5  14  10       80.00       77.18     25.73 o 
   6  14  10       75.37       91.76     26.38 o 
  -7  15  10      162.05      157.06     28.35 o 
  -6  15  10        8.20       23.19     23.19 o 
  -5  15  10       37.36       23.68     23.68 o 
  -4  15  10        0.33       24.09     24.09 o 
  -3  15  10       54.19       51.21     22.61 o 
  -2  15  10       11.27       23.35     23.35 o 
  -1  15  10       26.50       23.43     23.43 o 
   0  15  10      209.55      230.30     22.28 o 
   1  15  10      195.75      168.69     32.12 o 
   2  15  10      173.10      191.96     29.90 o 
   3  15  10       19.32       24.50     24.50 o 
   4  15  10        7.25       25.07     25.07 o 
   5  15  10      101.46       93.81     27.28 o 
  -6  16  10       63.51       66.28     23.92 o 
  -5  16  10       29.54       23.43     23.43 o 
  -4  16  10      159.08      129.61     26.14 o 
  -3  16  10        3.71       24.25     24.25 o 
  -2  16  10        0.13       23.68     23.68 o 
  -1  16  10        0.14       23.84     23.84 o 
   0  16  10        8.99       24.66     24.66 o 
   1  16  10      257.84      327.71     34.49 o 
   2  16  10       38.48       24.58     24.58 o 
   3  16  10        1.41       24.41     24.41 o 
 -14   1  11       80.59       59.07     25.64 o 
 -13   1  11      112.62      116.83     25.73 o 
 -12   1  11        8.10       22.86     22.86 o 
 -11   1  11      204.22      190.32     28.10 o 
 -10   1  11      300.16      365.07     34.16 o 
  -9   1  11      185.72      213.59     27.45 o 
  -8   1  11      402.63      464.70     34.33 o 
  -7   1  11        5.79       18.27     18.27 o 
  -6   1  11      140.41      159.51     21.38 o 
  -5   1  11      210.26      225.63     24.17 o 
  -4   1  11     3825.85     3845.87    198.92 o 
  -3   1  11      461.63      448.23     32.36 o 
  -2   1  11      396.13      426.03     30.31 o 
  -1   1  11        6.09       16.14     16.14 o 
   0   1  11       83.29       76.52     13.03 o 
   1   1  11     2506.43     2545.10    134.03 o 
   2   1  11      146.53      143.46     21.79 o 
   3   1  11     1606.28     1698.45     92.74 o 
   4   1  11       30.46       18.11     18.11 o 
   5   1  11        2.22       20.73     20.73 o 
   6   1  11      229.25      250.54     28.35 o 
   7   1  11      106.53       96.18     24.50 o 
   8   1  11       87.29       88.48     27.61 o 
   9   1  11      205.79      190.16     33.84 o 
  10   1  11     1150.84     1157.07     73.49 o 
  11   1  11      129.38      150.01     31.87 o 
 -14   2  11       32.30       23.60     23.60 o 
 -13   2  11      138.88      121.91     25.64 o 
 -12   2  11       35.81       50.39     22.12 o 
 -11   2  11      176.91      151.40     27.61 o 
 -10   2  11     1231.33     1308.88     77.59 o 
  -9   2  11       44.15       50.22     23.51 o 
  -8   2  11       48.65       51.53     19.99 o 
  -7   2  11       13.10       18.19     18.19 o 
  -6   2  11        3.79       18.27     18.27 o 
  -5   2  11     4767.28     4966.00    254.96 o 
  -4   2  11      156.54      151.32     22.53 o 
  -3   2  11     1243.47     1314.05     73.00 o 
  -2   2  11       79.98       40.31     17.86 o 
  -1   2  11      350.80      374.74     28.27 o 
   0   2  11      346.82      338.20     19.09 o 
   1   2  11       20.73       47.19     18.02 o 
   2   2  11     4687.08     4652.87    239.15 o 
   3   2  11      319.18      356.88     30.07 o 
   4   2  11      585.42      557.36     39.00 o 
   5   2  11     1095.63     1081.78     63.74 o 
   6   2  11        0.97       20.73     20.73 o 
   7   2  11      315.45      304.69     32.03 o 
   8   2  11      213.77      241.36     32.12 o 
   9   2  11      776.69      715.15     52.43 o 
  10   2  11       64.96       26.22     26.22 o 
  11   2  11      408.71      379.98     37.36 o 
 -14   3  11       75.69       23.35     23.35 o 
 -13   3  11       19.66       23.84     23.84 o 
 -12   3  11        0.01       23.68     23.68 o 
 -11   3  11       16.36       23.35     23.35 o 
 -10   3  11       28.10       66.94     24.25 o 
  -9   3  11     1360.16     1430.30     82.17 o 
  -8   3  11       37.09       20.65     20.65 o 
  -7   3  11      188.79      176.31     23.19 o 
  -6   3  11      252.14      253.49     25.64 o 
  -5   3  11        7.36       18.19     18.19 o 
  -4   3  11      127.20      143.87     20.81 o 
  -3   3  11      290.00      311.49     26.22 o 
  -2   3  11       11.28       31.95     16.14 o 
  -1   3  11      141.50      125.35     19.58 o 
   0   3  11      134.82      125.60     14.09 o 
   1   3  11     1170.56     1102.34     63.17 o 
   2   3  11       14.99       18.11     18.11 o 
   3   3  11      877.80      854.02     52.35 o 
   4   3  11      195.09      169.02     24.41 o 
   5   3  11      295.04      289.45     28.43 o 
   6   3  11     2195.33     2264.66    122.97 o 
   7   3  11       43.23       22.61     22.61 o 
   8   3  11        1.99       24.41     24.41 o 
   9   3  11       60.89       67.59     26.79 o 
  10   3  11       38.08       26.14     26.14 o 
  11   3  11        5.53       26.30     26.30 o 
 -14   4  11      100.58      122.32     25.73 o 
 -13   4  11        0.38       23.51     23.51 o 
 -12   4  11      465.53      451.75     38.26 o 
 -11   4  11       37.43       23.10     23.10 o 
 -10   4  11        0.90       21.79     21.79 o 
  -9   4  11       36.29       22.28     22.28 o 
  -8   4  11        4.49       20.48     20.48 o 
  -7   4  11        4.21       20.65     20.65 o 
  -6   4  11        2.20       18.19     18.19 o 
  -5   4  11      289.68      310.43     28.10 o 
  -4   4  11        5.38       18.19     18.19 o 
  -3   4  11      785.82      804.04     48.34 o 
  -2   4  11        1.77       18.11     18.11 o 
  -1   4  11      857.90      824.69     48.99 o 
   0   4  11       42.31       34.66     12.37 o 
   1   4  11      708.04      681.40     43.59 o 
   2   4  11      708.09      713.27     45.14 o 
   3   4  11      259.45      294.86     27.77 o 
   4   4  11      321.64      360.07     31.13 o 
   5   4  11       48.00       20.65     20.65 o 
   6   4  11       49.76       22.69     22.69 o 
   7   4  11        3.22       22.53     22.53 o 
   8   4  11       21.28       24.33     24.33 o 
   9   4  11      200.83      171.56     31.62 o 
  10   4  11       64.70       25.97     25.97 o 
  11   4  11       40.07       26.14     26.14 o 
 -14   5  11       17.76       22.61     22.61 o 
 -13   5  11        6.08       23.19     23.19 o 
 -12   5  11       16.08       50.06     22.12 o 
 -11   5  11      574.05      528.44     42.19 o 
 -10   5  11       83.18       51.12     24.25 o 
  -9   5  11      194.53      220.88     27.53 o 
  -8   5  11        0.95       42.44     20.73 o 
  -7   5  11      152.18      165.82     22.61 o 
  -6   5  11      668.96      605.61     42.03 o 
  -5   5  11      618.53      645.59     42.44 o 
  -4   5  11     1085.07     1030.33     60.54 o 
  -3   5  11       26.29       18.11     18.11 o 
  -2   5  11      199.06      180.73     21.06 o 
  -1   5  11       45.96       58.66     16.39 o 
   0   5  11       79.69       75.13     13.03 o 
   1   5  11      540.50      488.37     36.13 o 
   2   5  11     1040.99      964.62     58.82 o 
   3   5  11     4237.72     4147.29    215.39 o 
   4   5  11      492.78      549.00     39.82 o 
   5   5  11       99.81      127.07     24.91 o 
   6   5  11      128.07      135.26     27.94 o 
   7   5  11       27.10       24.41     24.41 o 
   8   5  11     1018.76     1114.80     70.13 o 
   9   5  11       51.16       78.24     25.73 o 
  10   5  11       50.98       25.81     25.81 o 
 -13   6  11       49.90       64.89     23.43 o 
 -12   6  11        2.82       23.92     23.92 o 
 -11   6  11       21.03       45.39     22.28 o 
 -10   6  11      203.50      190.16     27.04 o 
  -9   6  11       46.34       21.87     21.87 o 
  -8   6  11      449.63      485.01     36.62 o 
  -7   6  11      403.17      439.95     34.57 o 
  -6   6  11      148.42      149.03     23.35 o 
  -5   6  11      351.07      295.92     28.76 o 
  -4   6  11        5.34       18.11     18.11 o 
  -3   6  11     1457.63     1542.05     85.04 o 
  -2   6  11      138.55      131.09     20.48 o 
  -1   6  11      279.19      280.60     26.30 o 
   0   6  11     1015.00      967.74     40.47 o 
   1   6  11       13.54       18.02     18.02 o 
   2   6  11      882.42      829.28     52.68 o 
   3   6  11        2.32       20.65     20.65 o 
   4   6  11       10.06       20.56     20.56 o 
   5   6  11      150.76      128.71     26.63 o 
   6   6  11      665.76      656.82     47.52 o 
   7   6  11      808.84      745.22     52.93 o 
   8   6  11       11.86       25.23     25.23 o 
   9   6  11       90.22       75.70     27.36 o 
  10   6  11       15.41       26.38     26.38 o 
 -13   7  11        0.21       22.94     22.94 o 
 -12   7  11        6.66       23.43     23.43 o 
 -11   7  11      124.27      113.31     25.23 o 
 -10   7  11      114.87       71.20     25.73 o 
  -9   7  11       95.38       74.72     23.27 o 
  -8   7  11        2.41       21.96     21.96 o 
  -7   7  11       21.76       20.24     20.24 o 
  -6   7  11        2.82       20.40     20.40 o 
  -5   7  11       24.39       20.56     20.56 o 
  -4   7  11       54.42       55.79     20.24 o 
  -3   7  11       20.49       18.02     18.02 o 
  -2   7  11     1068.26     1087.60     63.58 o 
  -1   7  11      972.71      884.74     54.07 o 
   0   7  11      125.56       99.95     15.89 o 
   1   7  11      366.41      290.27     29.41 o 
   2   7  11       87.72       87.66     22.53 o 
   3   7  11      232.64      276.34     28.92 o 
   4   7  11       89.80       68.08     24.66 o 
   5   7  11       13.63       57.35     22.78 o 
   6   7  11      150.41      186.14     29.00 o 
   7   7  11      766.72      838.94     55.38 o 
   8   7  11        3.06       24.99     24.99 o 
   9   7  11       21.03       25.81     25.81 o 
  10   7  11        0.41       26.05     26.05 o 
 -12   8  11      177.56      206.05     26.79 o 
 -11   8  11       12.47       22.61     22.61 o 
 -10   8  11       18.35       47.03     20.73 o 
  -9   8  11        0.67       23.02     23.02 o 
  -8   8  11        6.24       21.63     21.63 o 
  -7   8  11        2.77       22.04     22.04 o 
  -6   8  11       29.99       20.24     20.24 o 
  -5   8  11      273.78      300.68     28.67 o 
  -4   8  11       28.05       40.31     18.68 o 
  -3   8  11      468.22      550.72     38.26 o 
  -2   8  11        1.28       20.56     20.56 o 
  -1   8  11       34.57       20.56     20.56 o 
   0   8  11      177.54      196.30     17.45 o 
   1   8  11       65.48      116.42     22.20 o 
   2   8  11       95.12       65.30     25.48 o 
   3   8  11       84.06       58.09     24.82 o 
   4   8  11      547.51      543.02     41.87 o 
   5   8  11       30.67       22.37     22.37 o 
   6   8  11        4.38       24.17     24.17 o 
   7   8  11       35.89       25.07     25.07 o 
   8   8  11        4.15       26.05     26.05 o 
   9   8  11      237.18      201.95     32.77 o 
 -12   9  11        0.11       22.94     22.94 o 
 -11   9  11       46.55       23.27     23.27 o 
 -10   9  11        0.14       22.94     22.94 o 
  -9   9  11       69.27       46.78     22.86 o 
  -8   9  11      146.46      116.91     25.15 o 
  -7   9  11      151.73      187.78     25.40 o 
  -6   9  11       40.46       21.96     21.96 o 
  -5   9  11       57.34       46.86     22.45 o 
  -4   9  11      356.57      356.80     32.69 o 
  -3   9  11      110.32      120.76     24.41 o 
  -2   9  11      732.94      738.09     49.07 o 
  -1   9  11     1117.70     1169.61     68.90 o 
   0   9  11        4.74       20.48     20.48 o 
   1   9  11      849.07      854.43     55.06 o 
   2   9  11       60.49       22.45     22.45 o 
   3   9  11        5.80       22.37     22.37 o 
   4   9  11       11.13       22.28     22.28 o 
   5   9  11      305.00      265.20     31.13 o 
   6   9  11       22.89       25.07     25.07 o 
   7   9  11       66.38       24.74     24.74 o 
   8   9  11      370.13      377.03     38.51 o 
   9   9  11       25.83       25.89     25.89 o 
 -11  10  11        0.08       23.35     23.35 o 
 -10  10  11        9.74       23.60     23.60 o 
  -9  10  11       50.30       59.07     23.43 o 
  -8  10  11      311.72      332.79     32.44 o 
  -7  10  11      392.16      393.91     35.23 o 
  -6  10  11       86.56       21.63     21.63 o 
  -5  10  11        3.98       21.87     21.87 o 
  -4  10  11        7.02       22.04     22.04 o 
  -3  10  11      195.43      178.60     26.63 o 
  -2  10  11       58.39       98.23     23.02 o 
  -1  10  11       58.60       22.28     22.28 o 
   0  10  11      452.85      464.37     27.28 o 
   1  10  11      172.89      141.98     28.43 o 
   2  10  11       72.68       51.12     24.99 o 
   3  10  11       36.58       24.09     24.09 o 
   4  10  11        7.39       24.00     24.00 o 
   5  10  11      151.70       23.76     23.76 o 
   6  10  11      309.84      256.44     32.28 o 
   7  10  11      339.17      340.99     34.90 o 
   8  10  11        0.12       25.97     25.97 o 
 -11  11  11       13.81       22.53     22.53 o 
 -10  11  11       52.28       46.45     22.94 o 
  -9  11  11        5.19       23.68     23.68 o 
  -8  11  11        0.85       23.19     23.19 o 
  -7  11  11       56.98       70.46     23.51 o 
  -6  11  11       39.31       50.47     22.20 o 
  -5  11  11      160.48      145.26     25.89 o 
  -4  11  11      144.96      164.27     25.48 o 
  -3  11  11        1.34       21.87     21.87 o 
  -2  11  11        0.50       21.96     21.96 o 
  -1  11  11        2.65       22.04     22.04 o 
   0  11  11        3.48       22.04     22.04 o 
   1  11  11       32.61       51.86     25.32 o 
   2  11  11      374.97      359.58     36.38 o 
   3  11  11      138.16      160.99     26.22 o 
   4  11  11      116.74      105.03     27.36 o 
   5  11  11       18.73       53.58     23.51 o 
   6  11  11       99.03       56.20     26.95 o 
   7  11  11       55.39       81.44     24.91 o 
   8  11  11        0.06       25.40     25.40 o 
 -10  12  11       30.20       72.42     22.04 o 
  -9  12  11       40.79       58.58     23.19 o 
  -8  12  11       12.08       23.68     23.68 o 
  -7  12  11       92.58       91.35     25.07 o 
  -6  12  11        1.35       23.60     23.60 o 
  -5  12  11        4.88       22.86     22.86 o 
  -4  12  11        2.29       23.10     23.10 o 
  -3  12  11       15.76       23.35     23.35 o 
  -2  12  11       11.06       23.43     23.43 o 
  -1  12  11      197.94      174.34     27.77 o 
   0  12  11      590.54      580.71     31.62 o 
   1  12  11        0.00       23.51     23.51 o 
   2  12  11       63.24       81.11     24.91 o 
   3  12  11        3.21       24.50     24.50 o 
   4  12  11      280.61      271.59     33.59 o 
   5  12  11        5.07       25.40     25.40 o 
   6  12  11       56.02       53.66     26.22 o 
   7  12  11       69.55      128.87     26.38 o 
  -9  13  11       78.88      124.53     24.82 o 
  -8  13  11      496.54      475.59     40.31 o 
  -7  13  11       35.24       23.51     23.51 o 
  -6  13  11        3.64       24.09     24.09 o 
  -5  13  11       35.70       23.27     23.27 o 
  -4  13  11       43.93       76.03     23.43 o 
  -3  13  11       14.86       23.92     23.92 o 
  -2  13  11        1.19       24.09     24.09 o 
  -1  13  11       47.80       24.17     24.17 o 
   0  13  11      308.00      276.18     23.43 o 
   1  13  11      185.67      133.95     30.40 o 
   2  13  11        3.13       24.09     24.09 o 
   3  13  11        3.95       25.23     25.23 o 
   4  13  11       25.80       25.07     25.07 o 
   5  13  11      494.24      415.21     41.21 o 
   6  13  11      178.33      157.63     29.74 o 
  -7  14  11        7.36       23.35     23.35 o 
  -6  14  11       75.05       85.78     24.91 o 
  -5  14  11       39.13       23.76     23.76 o 
  -4  14  11       66.51       49.32     24.17 o 
  -3  14  11       50.45       53.50     23.51 o 
  -2  14  11        0.19       24.66     24.66 o 
  -1  14  11        1.77       54.32     21.38 o 
   0  14  11      286.37      289.62     24.00 o 
   1  14  11       26.78       24.82     24.82 o 
   2  14  11       32.38       24.74     24.74 o 
   3  14  11       14.13       50.14     24.91 o 
   4  14  11        7.57       25.07     25.07 o 
  -6  15  11      100.10      101.10     24.00 o 
  -5  15  11        5.07       23.51     23.51 o 
  -4  15  11      218.72      177.29     28.76 o 
  -3  15  11        5.02       24.33     24.33 o 
  -2  15  11       29.15       63.17     22.69 o 
  -1  15  11        1.22       23.92     23.92 o 
   0  15  11       19.23       24.82     24.82 o 
   1  15  11       33.04       24.74     24.74 o 
   2  15  11        1.82       24.66     24.66 o 
   3  15  11       26.89       24.50     24.50 o 
  -2  16  11       77.60       57.92     25.32 o 
  -1  16  11       74.42       52.02     25.40 o 
 -13   0  12       32.94       23.51     23.51 o 
 -12   0  12        6.00       23.35     23.35 o 
 -11   0  12       27.93       67.10     22.04 o 
 -10   0  12        6.67       23.76     23.76 o 
  -9   0  12       88.67       92.82     24.17 o 
  -8   0  12      104.20      118.39     24.41 o 
  -7   0  12      315.66      315.75     29.25 o 
  -6   0  12     1076.65     1058.68     63.17 o 
  -5   0  12        7.59       18.27     18.27 o 
  -4   0  12      356.56      364.91     29.58 o 
  -3   0  12       17.80       18.27     18.27 o 
  -2   0  12      839.52      837.06     50.71 o 
  -1   0  12       28.79       62.43     18.11 o 
   0   0  12        0.61       30.72     14.01 o 
   1   0  12     4546.26     4529.40    233.74 o 
   2   0  12       98.69      135.67     23.10 o 
   3   0  12      202.64      360.16     48.09 o 
   4   0  12      109.55      131.09     23.51 o 
   5   0  12      375.81      464.86     37.03 o 
   6   0  12      173.18      143.95     27.20 o 
   7   0  12     1149.59     1172.80     72.42 o 
   8   0  12      785.18      747.27     54.81 o 
   9   0  12      136.76      164.76     32.28 o 
  10   0  12      309.12      282.24     36.29 o 
 -13   1  12       12.41       23.35     23.35 o 
 -12   1  12       64.85       56.20     24.58 o 
 -11   1  12        6.32       22.94     22.94 o 
 -10   1  12      219.31      234.97     28.51 o 
  -9   1  12        0.24       22.20     22.20 o 
  -8   1  12        3.91       20.48     20.48 o 
  -7   1  12        3.72       20.65     20.65 o 
  -6   1  12       56.27       40.31     18.76 o 
  -5   1  12      333.82      331.81     29.00 o 
  -4   1  12      146.62      129.77     20.81 o 
  -3   1  12       24.10       18.19     18.19 o 
  -2   1  12     1078.25     1146.42     65.71 o 
  -1   1  12      609.65      587.83     39.00 o 
   0   1  12      688.34      664.93     30.31 o 
   1   1  12       16.37       50.14     19.74 o 
   2   1  12     1909.56     1895.74    103.48 o 
   3   1  12      264.52      267.82     27.20 o 
   4   1  12        1.93       20.73     20.73 o 
   5   1  12      592.49      561.70     42.85 o 
   6   1  12       22.03       22.69     22.69 o 
   7   1  12        2.22       24.50     24.50 o 
   8   1  12      532.78      577.92     45.47 o 
   9   1  12      287.90      249.14     35.88 o 
  10   1  12       14.59       26.63     26.63 o 
 -13   2  12       68.97       23.19     23.19 o 
 -12   2  12       33.15       23.02     23.02 o 
 -11   2  12       56.15       23.92     23.92 o 
 -10   2  12       96.09       57.02     24.58 o 
  -9   2  12       33.54       22.12     22.12 o 
  -8   2  12       61.61       79.96     21.63 o 
  -7   2  12      146.48      153.29     23.92 o 
  -6   2  12       49.17       20.73     20.73 o 
  -5   2  12      151.57      162.46     22.20 o 
  -4   2  12      492.66      457.08     33.84 o 
  -3   2  12       52.24       40.72     18.02 o 
  -2   2  12      166.51      195.15     22.28 o 
  -1   2  12      104.69      119.62     20.40 o 
   0   2  12       17.89       18.11     18.11 o 
   1   2  12       19.40       18.11     18.11 o 
   2   2  12        8.32       20.73     20.73 o 
   3   2  12      216.86      205.64     25.56 o 
   4   2  12      355.98      361.63     32.85 o 
   5   2  12       13.56       22.69     22.69 o 
   6   2  12       40.27       83.48     23.76 o 
   7   2  12      287.98      289.45     33.75 o 
   8   2  12      490.11      495.34     44.81 o 
   9   2  12        5.88       26.30     26.30 o 
  10   2  12        1.54       26.54     26.54 o 
 -13   3  12       21.15       56.37     22.20 o 
 -12   3  12       42.08       53.58     23.60 o 
 -11   3  12        8.94       23.76     23.76 o 
 -10   3  12       29.50       23.35     23.35 o 
  -9   3  12      317.10      378.75     33.10 o 
  -8   3  12      157.99      184.58     24.91 o 
  -7   3  12      118.14       98.56     23.27 o 
  -6   3  12       76.37       57.19     20.32 o 
  -5   3  12      457.06      485.10     35.23 o 
  -4   3  12       35.34       41.87     18.60 o 
  -3   3  12      146.78      135.10     20.40 o 
  -2   3  12       86.29      105.61     19.50 o 
  -1   3  12        0.68       18.11     18.11 o 
   0   3  12      456.87      475.10     24.41 o 
   1   3  12      102.51      150.67     21.63 o 
   2   3  12     1535.25     1530.83     85.37 o 
   3   3  12      303.11      307.23     28.67 o 
   4   3  12       27.98       20.65     20.65 o 
   5   3  12        1.08       22.69     22.69 o 
   6   3  12      367.82      330.25     35.47 o 
   7   3  12     1062.03     1100.30     70.54 o 
   8   3  12      101.12      125.19     30.72 o 
   9   3  12      126.02      128.87     29.08 o 
  10   3  12        3.75       26.38     26.38 o 
 -13   4  12        2.33       23.35     23.35 o 
 -12   4  12       26.98       23.76     23.76 o 
 -11   4  12       16.75       23.51     23.51 o 
 -10   4  12       41.67       23.10     23.10 o 
  -9   4  12       56.26       88.89     22.61 o 
  -8   4  12        2.62       22.12     22.12 o 
  -7   4  12       28.79       46.78     20.56 o 
  -6   4  12      151.12      190.65     24.17 o 
  -5   4  12        7.79       20.65     20.65 o 
  -4   4  12      308.24      352.86     28.84 o 
  -3   4  12       17.70       18.11     18.11 o 
  -2   4  12      754.14      747.76     47.11 o 
  -1   4  12       78.32       50.55     19.91 o 
   0   4  12       25.70       18.11     18.11 o 
   1   4  12     1218.19     1157.89     67.51 o 
   2   4  12      575.53      584.15     41.21 o 
   3   4  12      908.54      975.60     58.99 o 
   4   4  12       14.31       22.69     22.69 o 
   5   4  12       28.30       22.61     22.61 o 
   6   4  12     1147.56     1075.64     67.34 o 
   7   4  12       89.11      160.99     30.48 o 
   8   4  12      306.19      197.28     34.66 o 
   9   4  12        1.61       25.97     25.97 o 
  10   4  12        3.79       26.22     26.22 o 
 -13   5  12       45.28       22.94     22.94 o 
 -12   5  12      134.78      127.56     25.64 o 
 -11   5  12       83.17       74.31     24.82 o 
 -10   5  12      226.00      261.92     28.76 o 
  -9   5  12       35.90       23.43     23.43 o 
  -8   5  12        0.40       21.96     21.96 o 
  -7   5  12      106.82      138.38     24.66 o 
  -6   5  12       74.44       20.40     20.40 o 
  -5   5  12        0.48       20.56     20.56 o 
  -4   5  12       87.77       92.91     20.24 o 
  -3   5  12      891.93      927.84     55.79 o 
  -2   5  12      152.91      122.73     22.28 o 
  -1   5  12        7.16       20.65     20.65 o 
   0   5  12        4.50       20.65     20.65 o 
   1   5  12      676.37      606.02     42.60 o 
   2   5  12       42.77       20.65     20.65 o 
   3   5  12     1172.95     1266.94     73.65 o 
   4   5  12      186.03      149.44     27.12 o 
   5   5  12      438.94      510.99     40.64 o 
   6   5  12      176.36      149.03     29.58 o 
   7   5  12       83.37       25.32     25.32 o 
   8   5  12       21.87       66.61     26.38 o 
   9   5  12        0.97       26.63     26.63 o 
 -12   6  12       19.75       23.68     23.68 o 
 -11   6  12        1.50       24.00     24.00 o 
 -10   6  12      174.03      156.73     27.04 o 
  -9   6  12        1.53       23.10     23.10 o 
  -8   6  12       74.07       57.10     24.41 o 
  -7   6  12       27.20       22.04     22.04 o 
  -6   6  12      187.00      237.02     26.87 o 
  -5   6  12      138.24      129.53     23.84 o 
  -4   6  12       54.24       65.71     22.04 o 
  -3   6  12     1031.32      961.43     59.23 o 
  -2   6  12      315.93      349.75     29.41 o 
  -1   6  12       26.77       20.56     20.56 o 
   0   6  12     1889.90     1842.81     71.77 o 
   1   6  12      885.12      971.83     60.05 o 
   2   6  12        9.41       20.56     20.56 o 
   3   6  12      241.01      230.05     28.10 o 
   4   6  12      112.76      119.45     23.76 o 
   5   6  12       60.18       79.72     24.58 o 
   6   6  12        3.44       24.17     24.17 o 
   7   6  12       30.75       25.07     25.07 o 
   8   6  12       35.49       93.23     25.97 o 
   9   6  12      253.10      266.76     34.00 o 
 -12   7  12       35.89       23.19     23.19 o 
 -11   7  12       19.42       23.51     23.51 o 
 -10   7  12        1.29       23.19     23.19 o 
  -9   7  12        0.91       22.78     22.78 o 
  -8   7  12      269.97      315.83     31.13 o 
  -7   7  12       22.23       21.79     21.79 o 
  -6   7  12       69.05       66.20     24.09 o 
  -5   7  12       13.11       22.28     22.28 o 
  -4   7  12      246.73      224.57     28.10 o 
  -3   7  12      544.89      534.25     39.33 o 
  -2   7  12        3.40       20.48     20.48 o 
  -1   7  12       35.90       61.45     22.28 o 
   0   7  12      131.07      138.05     18.43 o 
   1   7  12      730.02      796.26     51.94 o 
   2   7  12     1105.53     1070.23     65.21 o 
   3   7  12       85.71       77.26     24.17 o 
   4   7  12        7.53       24.33     24.33 o 
   5   7  12        7.49       24.17     24.17 o 
   6   7  12       32.78       25.15     25.15 o 
   7   7  12      355.92      357.04     37.03 o 
   8   7  12      103.09      169.84     29.66 o 
   9   7  12        9.63       25.97     25.97 o 
 -12   8  12       12.86       22.61     22.61 o 
 -11   8  12        2.53       22.94     22.94 o 
 -10   8  12       46.28       23.92     23.92 o 
  -9   8  12      200.62      152.96     27.45 o 
  -8   8  12       49.71       47.03     22.94 o 
  -7   8  12        3.90       23.35     23.35 o 
  -6   8  12      189.37      207.36     27.94 o 
  -5   8  12        2.40       22.04     22.04 o 
  -4   8  12      804.10      834.52     53.50 o 
  -3   8  12       56.66       22.28     22.28 o 
  -2   8  12      496.96      483.54     37.52 o 
  -1   8  12       71.20       95.36     21.79 o 
   0   8  12       62.19       76.28     16.71 o 
   1   8  12      114.60      145.01     25.15 o 
   2   8  12       17.07       22.37     22.37 o 
   3   8  12       91.04       95.94     24.66 o 
   4   8  12        5.22       24.09     24.09 o 
   5   8  12       98.30       89.88     27.61 o 
   6   8  12      132.02      133.71     27.45 o 
   7   8  12       15.96       25.89     25.89 o 
   8   8  12       12.10       26.22     26.22 o 
 -11   9  12       77.45       23.02     23.02 o 
 -10   9  12       50.40       78.41     22.20 o 
  -9   9  12       40.54       22.86     22.86 o 
  -8   9  12       83.43      104.13     23.76 o 
  -7   9  12        2.95       22.94     22.94 o 
  -6   9  12      253.58      242.51     29.99 o 
  -5   9  12      303.03      312.15     31.87 o 
  -4   9  12       16.24       21.87     21.87 o 
  -3   9  12      356.53      410.46     34.90 o 
  -2   9  12       17.75       22.12     22.12 o 
  -1   9  12        0.07       22.20     22.20 o 
   0   9  12      131.59      158.53     19.01 o 
   1   9  12        0.35       22.20     22.20 o 
   2   9  12      520.87      550.72     41.87 o 
   3   9  12      126.86      116.42     26.87 o 
   4   9  12       13.79       25.07     25.07 o 
   5   9  12       47.00       24.82     24.82 o 
   6   9  12        4.20       25.89     25.89 o 
   7   9  12        3.16       26.30     26.30 o 
   8   9  12       27.49       25.73     25.73 o 
 -10  10  12       27.45       23.35     23.35 o 
  -9  10  12       26.01       42.93     21.38 o 
  -8  10  12        5.09       22.94     22.94 o 
  -7  10  12       63.30       23.51     23.51 o 
  -6  10  12        2.94       22.86     22.86 o 
  -5  10  12      209.62      223.66     28.51 o 
  -4  10  12      473.64      504.51     40.39 o 
  -3  10  12        0.92       44.65     21.96 o 
  -2  10  12        3.35       23.76     23.76 o 
  -1  10  12      507.53      490.83     39.16 o 
   0  10  12       10.24       23.84     23.84 o 
   1  10  12       93.85      125.27     25.64 o 
   2  10  12       46.39       71.77     25.97 o 
   3  10  12        0.15       24.82     24.82 o 
   4  10  12       83.09       59.15     28.43 o 
   5  10  12      183.70      205.23     28.67 o 
   6  10  12        1.46       25.40     25.40 o 
   7  10  12       43.11       25.73     25.73 o 
  -9  11  12      158.50      153.12     26.95 o 
  -8  11  12        9.73       23.51     23.51 o 
  -7  11  12      145.92      136.33     27.04 o 
  -6  11  12       17.09       23.43     23.43 o 
  -5  11  12       29.21       23.84     23.84 o 
  -4  11  12        1.75       22.94     22.94 o 
  -3  11  12      341.46      316.00     33.84 o 
  -2  11  12       42.07       23.35     23.35 o 
  -1  11  12       13.11       23.43     23.43 o 
   0  11  12      151.37      141.41     21.06 o 
   1  11  12        0.65       24.58     24.58 o 
   2  11  12       85.85       65.46     28.51 o 
   3  11  12       59.91       63.08     27.61 o 
   4  11  12      793.39      802.81     56.37 o 
   5  11  12       72.19       58.58     28.02 o 
   6  11  12        5.87       25.64     25.64 o 
  -8  12  12       29.21       23.51     23.51 o 
  -7  12  12       22.98       23.43     23.43 o 
  -6  12  12      102.28      123.96     26.30 o 
  -5  12  12      134.10      133.22     25.81 o 
  -4  12  12      154.91      170.74     27.36 o 
  -3  12  12        3.59       23.76     23.76 o 
  -2  12  12       48.59       57.27     22.69 o 
  -1  12  12        1.98       24.09     24.09 o 
   0  12  12        0.13       24.09     24.09 o 
   1  12  12        2.59       24.09     24.09 o 
   2  12  12        0.88       25.32     25.32 o 
   3  12  12      175.17      203.51     31.71 o 
   4  12  12       24.04       98.23     26.30 o 
   5  12  12      133.91      147.47     28.18 o 
  -7  13  12        5.35       23.35     23.35 o 
  -6  13  12       18.90       23.92     23.92 o 
  -5  13  12        9.41       23.68     23.68 o 
  -4  13  12       94.16       80.62     24.99 o 
  -3  13  12       35.33       24.33     24.33 o 
  -2  13  12        0.28       24.58     24.58 o 
  -1  13  12       69.56       24.66     24.66 o 
   0  13  12        0.13       24.74     24.74 o 
   1  13  12       19.44       24.74     24.74 o 
   2  13  12        0.18       24.66     24.66 o 
   3  13  12        3.57       25.23     25.23 o 
   4  13  12       12.80       24.99     24.99 o 
  -5  14  12        3.21       23.51     23.51 o 
  -4  14  12       23.63       24.00     24.00 o 
  -3  14  12       39.29       24.33     24.33 o 
  -2  14  12       71.42       78.57     24.00 o 
  -1  14  12        5.35       24.66     24.66 o 
   0  14  12      100.54       98.56     19.50 o 
   1  14  12        3.45       24.74     24.74 o 
   2  14  12       11.20       24.66     24.66 o 
 -12   1  13       13.68       23.51     23.51 o 
 -11   1  13       69.16       83.65     23.84 o 
 -10   1  13       15.41       24.09     24.09 o 
  -9   1  13       16.29       23.51     23.51 o 
  -8   1  13       45.38       22.04     22.04 o 
  -7   1  13      160.77      137.48     25.07 o 
  -6   1  13       57.52       22.53     22.53 o 
  -5   1  13       32.10       20.65     20.65 o 
  -4   1  13       92.63      114.70     21.96 o 
  -3   1  13        2.64       20.73     20.73 o 
  -2   1  13      338.00      265.45     27.94 o 
  -1   1  13      383.01      431.52     32.69 o 
   0   1  13      389.21      405.79     23.76 o 
   1   1  13       21.22       20.73     20.73 o 
   2   1  13      166.31      192.45     25.81 o 
   3   1  13      165.13      164.59     25.23 o 
   4   1  13       14.11       22.69     22.69 o 
   5   1  13      118.74      164.02     27.53 o 
   6   1  13      153.67      202.69     30.72 o 
   7   1  13      376.90      267.00     37.20 o 
   8   1  13      196.25      255.04     32.61 o 
   9   1  13       78.95      128.14     27.45 o 
 -12   2  13      172.66      144.19     26.87 o 
 -11   2  13        2.98       24.33     24.33 o 
 -10   2  13        0.72       23.92     23.92 o 
  -9   2  13        2.63       23.35     23.35 o 
  -8   2  13       65.82       58.74     23.19 o 
  -7   2  13      164.69      163.20     25.07 o 
  -6   2  13        8.51       22.45     22.45 o 
  -5   2  13      113.52      154.68     23.35 o 
  -4   2  13      115.78      102.98     22.86 o 
  -3   2  13      253.37      256.60     28.43 o 
  -2   2  13       17.50       20.73     20.73 o 
  -1   2  13       36.47       57.68     20.89 o 
   0   2  13      723.88      720.80     33.67 o 
   1   2  13       33.34       20.73     20.73 o 
   2   2  13      147.29      136.82     23.76 o 
   3   2  13      137.67      138.38     25.23 o 
   4   2  13      133.86      169.59     25.23 o 
   5   2  13      443.07      465.02     38.83 o 
   6   2  13      244.29      323.62     34.49 o 
   7   2  13      194.54      172.13     31.38 o 
   8   2  13        8.56       26.22     26.22 o 
   9   2  13        3.05       26.46     26.46 o 
 -12   3  13        4.34       23.84     23.84 o 
 -11   3  13       66.30       24.09     24.09 o 
 -10   3  13      105.66      117.49     24.00 o 
  -9   3  13       43.47       67.75     22.53 o 
  -8   3  13        2.19       23.68     23.68 o 
  -7   3  13       25.60       22.12     22.12 o 
  -6   3  13        2.05       22.37     22.37 o 
  -5   3  13       64.58       22.53     22.53 o 
  -4   3  13       33.68       20.56     20.56 o 
  -3   3  13       12.32       20.65     20.65 o 
  -2   3  13      616.90      578.17     41.54 o 
  -1   3  13       57.65       56.45     22.28 o 
   0   3  13      181.42      155.75     18.35 o 
   1   3  13      616.59      607.42     43.26 o 
   2   3  13      167.67      181.80     26.87 o 
   3   3  13      268.00      283.23     30.15 o 
   4   3  13      536.71      529.09     41.13 o 
   5   3  13      171.13      227.60     29.00 o 
   6   3  13        1.10       25.40     25.40 o 
   7   3  13        8.70       26.54     26.54 o 
   8   3  13        3.58       26.05     26.05 o 
   9   3  13        2.32       26.38     26.38 o 
 -12   4  13       19.31       56.61     22.37 o 
 -11   4  13      101.91      133.30     25.48 o 
 -10   4  13       42.83       23.43     23.43 o 
  -9   4  13       33.69       24.09     24.09 o 
  -8   4  13       53.22       23.51     23.51 o 
  -7   4  13       39.60       21.96     21.96 o 
  -6   4  13       44.56       65.87     21.87 o 
  -5   4  13       85.97       46.54     22.45 o 
  -4   4  13      349.03      340.17     31.87 o 
  -3   4  13      106.34      127.73     23.02 o 
  -2   4  13       79.59       51.78     22.45 o 
  -1   4  13      177.53      180.41     26.05 o 
   0   4  13      232.61      264.87     20.56 o 
   1   4  13       17.80       22.61     22.61 o 
   2   4  13      265.69      249.14     30.15 o 
   3   4  13       18.97       22.53     22.53 o 
   4   4  13       11.63       24.41     24.41 o 
   5   4  13       29.85       24.33     24.33 o 
   6   4  13      100.74       60.30     28.84 o 
   7   4  13      146.86      169.76     29.58 o 
   8   4  13        6.46       26.71     26.71 o 
 -12   5  13       10.39       23.10     23.10 o 
 -11   5  13      117.30      108.64     24.82 o 
 -10   5  13        3.55       23.10     23.10 o 
  -9   5  13       62.12       58.41     23.10 o 
  -8   5  13      229.74      228.25     29.49 o 
  -7   5  13       32.36       23.68     23.68 o 
  -6   5  13      167.33      179.01     24.91 o 
  -5   5  13       57.57       22.20     22.20 o 
  -4   5  13        3.43       22.37     22.37 o 
  -3   5  13        2.21       22.45     22.45 o 
  -2   5  13        1.97       49.16     19.50 o 
  -1   5  13       11.27       22.53     22.53 o 
   0   5  13      607.94      637.73     32.12 o 
   1   5  13      759.61      746.12     50.06 o 
   2   5  13      160.12      135.10     25.81 o 
   3   5  13       90.09      116.34     24.00 o 
   4   5  13        0.96       24.33     24.33 o 
   5   5  13       54.74       25.32     25.32 o 
   6   5  13      416.74      468.06     40.96 o 
   7   5  13        2.98       26.14     26.14 o 
   8   5  13       37.14       60.22     26.71 o 
 -11   6  13       31.33       49.89     22.04 o 
 -10   6  13        0.25       23.92     23.92 o 
  -9   6  13        1.12       23.43     23.43 o 
  -8   6  13       39.51       63.90     23.02 o 
  -7   6  13       24.60       23.35     23.35 o 
  -6   6  13        1.50       23.76     23.76 o 
  -5   6  13      141.15      128.38     25.48 o 
  -4   6  13      168.64      121.01     26.71 o 
  -3   6  13      288.72      273.31     30.56 o 
  -2   6  13        1.33       22.37     22.37 o 
  -1   6  13      123.87      111.26     25.23 o 
   0   6  13       10.88       22.45     22.45 o 
   1   6  13        1.11       22.45     22.45 o 
   2   6  13      409.17      426.93     37.28 o 
   3   6  13        7.30       24.25     24.25 o 
   4   6  13        4.32       24.17     24.17 o 
   5   6  13      170.74      150.50     27.61 o 
   6   6  13        0.91       26.22     26.22 o 
   7   6  13       71.73       25.89     25.89 o 
   8   6  13       18.13       26.22     26.22 o 
 -11   7  13       15.45       23.19     23.19 o 
 -10   7  13       25.64       23.43     23.43 o 
  -9   7  13        1.90       24.25     24.25 o 
  -8   7  13       77.27       72.34     24.09 o 
  -7   7  13       17.33       23.02     23.02 o 
  -6   7  13        0.27       23.43     23.43 o 
  -5   7  13       18.40       23.68     23.68 o 
  -4   7  13      677.61      642.32     46.04 o 
  -3   7  13      444.39      469.69     36.79 o 
  -2   7  13        0.50       22.20     22.20 o 
  -1   7  13      234.36      226.37     30.31 o 
   0   7  13      516.41      491.98     27.69 o 
   1   7  13       91.19      107.49     24.82 o 
   2   7  13       31.77       24.17     24.17 o 
   3   7  13      103.21       85.29     24.66 o 
   4   7  13       13.42       25.07     25.07 o 
   5   7  13        9.96       24.91     24.91 o 
   6   7  13        7.18       25.97     25.97 o 
   7   7  13        2.89       26.38     26.38 o 
 -10   8  13       37.76       23.68     23.68 o 
  -9   8  13       10.87       43.34     21.63 o 
  -8   8  13       16.98       23.19     23.19 o 
  -7   8  13        0.24       23.76     23.76 o 
  -6   8  13        0.00       23.02     23.02 o 
  -5   8  13        4.91       23.35     23.35 o 
  -4   8  13       81.09       74.23     24.91 o 
  -3   8  13      178.28      169.43     26.38 o 
  -2   8  13       51.04       79.31     22.94 o 
  -1   8  13       60.20       64.48     23.43 o 
   0   8  13       55.58       60.79     17.37 o 
   1   8  13       75.69       64.56     25.56 o 
   2   8  13      143.93      178.93     27.12 o 
   3   8  13        9.22       24.99     24.99 o 
   4   8  13       10.04       24.82     24.82 o 
   5   8  13        0.61       25.89     25.89 o 
   6   8  13       12.38       26.38     26.38 o 
   7   8  13       20.13       25.97     25.97 o 
 -10   9  13        4.17       23.02     23.02 o 
  -9   9  13        1.73       23.92     23.92 o 
  -8   9  13       21.72       23.92     23.92 o 
  -7   9  13       49.69       47.27     23.27 o 
  -6   9  13        4.52       23.76     23.76 o 
  -5   9  13        2.24       24.09     24.09 o 
  -4   9  13      336.76      315.10     33.02 o 
  -3   9  13      124.04      146.08     24.99 o 
  -2   9  13      134.84      120.68     25.64 o 
  -1   9  13       21.32       23.60     23.60 o 
   0   9  13        1.26       23.68     23.68 o 
   1   9  13       10.51       24.82     24.82 o 
   2   9  13        1.97       24.74     24.74 o 
   3   9  13      108.33      120.43     27.86 o 
   4   9  13        0.40       25.73     25.73 o 
   5   9  13        4.53       25.48     25.48 o 
   6   9  13       27.95       25.97     25.97 o 
  -9  10  13       17.83       23.19     23.19 o 
  -8  10  13        9.46       24.00     24.00 o 
  -7  10  13       99.99       92.42     25.15 o 
  -6  10  13       13.79       24.41     24.41 o 
  -5  10  13      163.63      113.80     26.79 o 
  -4  10  13       76.69       51.29     24.74 o 
  -3  10  13      189.69      209.00     27.12 o 
  -2  10  13       16.21       24.25     24.25 o 
  -1  10  13       39.87       24.41     24.41 o 
   0  10  13        0.77       24.41     24.41 o 
   1  10  13        2.93       24.41     24.41 o 
   2  10  13      482.25      487.39     42.44 o 
   3  10  13       44.20       25.48     25.48 o 
   4  10  13       23.01       25.23     25.23 o 
   5  10  13       15.68       25.81     25.81 o 
  -8  11  13       28.21       23.27     23.27 o 
  -7  11  13       85.27       50.30     24.50 o 
  -6  11  13      105.77       85.21     26.63 o 
  -5  11  13       18.05       24.25     24.25 o 
  -4  11  13      123.60      147.72     26.54 o 
  -3  11  13        0.37       23.60     23.60 o 
  -2  11  13       14.93       23.76     23.76 o 
  -1  11  13      162.64      165.00     28.10 o 
   0  11  13        0.78       25.23     25.23 o 
   1  11  13      480.88      410.62     40.47 o 
   2  11  13       96.73      106.67     28.76 o 
   3  11  13       27.69       25.73     25.73 o 
   4  11  13        1.31       25.48     25.48 o 
  -7  12  13       55.88       68.98     22.61 o 
  -6  12  13        9.09       23.76     23.76 o 
  -5  12  13       59.71       24.25     24.25 o 
  -4  12  13       14.33       23.84     23.84 o 
  -3  12  13        7.27       24.17     24.17 o 
  -2  12  13       39.39       47.19     23.43 o 
  -1  12  13        0.02       24.50     24.50 o 
   0  12  13        7.51       24.58     24.58 o 
   1  12  13       39.79      127.64     25.89 o 
   2  12  13        3.99       25.23     25.23 o 
   3  12  13       33.35       25.07     25.07 o 
  -5  13  13       53.78       59.56     23.60 o 
  -4  13  13       51.86       23.84     23.84 o 
  -3  13  13       38.32       24.17     24.17 o 
  -2  13  13        2.51       24.41     24.41 o 
  -1  13  13       28.22       24.58     24.58 o 
   0  13  13        2.15       24.58     24.58 o 
   1  13  13        0.80       24.58     24.58 o 
 -11   0  14       11.73       24.41     24.41 o 
 -10   0  14      177.71      166.15     27.94 o 
  -9   0  14        0.25       23.92     23.92 o 
  -8   0  14      332.52      367.61     34.66 o 
  -7   0  14        1.65       23.76     23.76 o 
  -6   0  14      254.48      275.52     31.87 o 
  -5   0  14      344.15      323.62     33.02 o 
  -4   0  14        0.78       22.53     22.53 o 
  -3   0  14      582.65      587.26     43.26 o 
  -2   0  14      322.09      308.46     31.95 o 
  -1   0  14       68.88      114.29     24.09 o 
   0   0  14      773.70      773.65     36.05 o 
   1   0  14       30.91       22.69     22.69 o 
   2   0  14        4.40       24.66     24.66 o 
   3   0  14       30.73       24.58     24.58 o 
   4   0  14      240.75      271.02     30.64 o 
   5   0  14      140.91      202.12     29.74 o 
   6   0  14       47.40       74.72     26.95 o 
   7   0  14       26.40       27.04     27.04 o 
 -11   1  14       67.30       73.16     24.25 o 
 -10   1  14        9.34       24.41     24.41 o 
  -9   1  14       85.14       75.54     25.32 o 
  -8   1  14        6.51       24.41     24.41 o 
  -7   1  14       32.43       23.68     23.68 o 
  -6   1  14       62.16       87.34     23.60 o 
  -5   1  14      413.55      440.61     37.61 o 
  -4   1  14      112.11      140.75     25.64 o 
  -3   1  14      635.86      653.87     47.03 o 
  -2   1  14       62.19       61.36     24.17 o 
  -1   1  14       54.85       63.25     22.94 o 
   0   1  14        5.20       22.61     22.61 o 
   1   1  14       76.38       74.47     23.02 o 
   2   1  14      111.89       92.33     25.40 o 
   3   1  14      202.24      211.46     28.43 o 
   4   1  14       38.20       25.56     25.56 o 
   5   1  14        1.72       25.40     25.40 o 
   6   1  14       22.44       26.46     26.46 o 
   7   1  14       33.42       26.95     26.95 o 
 -11   2  14        9.85       24.00     24.00 o 
 -10   2  14        1.80       24.17     24.17 o 
  -9   2  14       22.44       23.68     23.68 o 
  -8   2  14        3.69       24.25     24.25 o 
  -7   2  14        0.02       23.60     23.60 o 
  -6   2  14        3.65       23.92     23.92 o 
  -5   2  14        0.24       24.17     24.17 o 
  -4   2  14       34.06       22.37     22.37 o 
  -3   2  14      338.74      366.46     34.00 o 
  -2   2  14      190.58      136.90     26.38 o 
  -1   2  14        9.65       22.53     22.53 o 
   0   2  14        2.18       22.61     22.61 o 
   1   2  14      458.84      435.86     37.44 o 
   2   2  14       37.19       24.50     24.50 o 
   3   2  14        4.80       24.41     24.41 o 
   4   2  14       84.52      104.21     26.79 o 
   5   2  14      446.47      419.06     40.47 o 
   6   2  14      359.41      423.98     39.57 o 
   7   2  14      107.20      145.42     29.82 o 
 -11   3  14       15.60       23.76     23.76 o 
 -10   3  14        0.30       48.91     21.63 o 
  -9   3  14      343.22      411.12     36.38 o 
  -8   3  14        0.36       24.09     24.09 o 
  -7   3  14       50.42       52.84     23.27 o 
  -6   3  14        0.27       23.76     23.76 o 
  -5   3  14       59.05       98.56     23.68 o 
  -4   3  14      465.06      469.94     38.10 o 
  -3   3  14      208.58      185.73     28.43 o 
  -2   3  14      257.29      268.48     30.23 o 
  -1   3  14       74.29       22.45     22.45 o 
   0   3  14       50.97       91.43     17.20 o 
   1   3  14      152.79      146.08     26.87 o 
   2   3  14       50.82       71.03     23.76 o 
   3   3  14        3.46       24.33     24.33 o 
   4   3  14      409.00      384.00     37.52 o 
   5   3  14      331.77      372.86     37.20 o 
   6   3  14       30.92       26.22     26.22 o 
   7   3  14        7.44       26.71     26.71 o 
 -11   4  14        6.13       23.43     23.43 o 
 -10   4  14       81.33       54.81     26.38 o 
  -9   4  14       15.26       24.50     24.50 o 
  -8   4  14      117.64      141.00     26.30 o 
  -7   4  14       16.59       24.33     24.33 o 
  -6   4  14      113.97       82.67     25.81 o 
  -5   4  14      243.24      244.23     29.08 o 
  -4   4  14       27.00       24.00     24.00 o 
  -3   4  14      212.28      227.84     29.82 o 
  -2   4  14      151.78      131.41     26.05 o 
  -1   4  14       11.88       24.33     24.33 o 
   0   4  14      216.01      218.17     20.73 o 
   1   4  14      170.86      142.23     27.20 o 
   2   4  14       97.28       90.45     26.38 o 
   3   4  14       37.11       25.40     25.40 o 
   4   4  14      274.46      290.68     33.43 o 
   5   4  14        0.79       26.38     26.38 o 
   6   4  14       47.85       26.05     26.05 o 
   7   4  14       88.56      119.45     27.61 o 
 -10   5  14       49.48       61.28     24.25 o 
  -9   5  14       23.67       24.09     24.09 o 
  -8   5  14       49.59       23.51     23.51 o 
  -7   5  14      120.28       97.66     27.12 o 
  -6   5  14        0.79       23.27     23.27 o 
  -5   5  14       10.95       23.60     23.60 o 
  -4   5  14      513.41      554.41     41.78 o 
  -3   5  14       63.64       82.67     24.00 o 
  -2   5  14       89.16       24.09     24.09 o 
  -1   5  14      242.58      226.12     28.43 o 
   0   5  14        8.97       24.17     24.17 o 
   1   5  14       18.86       24.17     24.17 o 
   2   5  14      346.82      269.54     33.18 o 
   3   5  14        1.87       25.15     25.15 o 
   4   5  14        3.60       24.99     24.99 o 
   5   5  14        7.54       26.14     26.14 o 
   6   5  14        0.19       26.71     26.71 o 
 -10   6  14      142.78      100.28     27.86 o 
  -9   6  14        9.62       23.68     23.68 o 
  -8   6  14        5.47       24.41     24.41 o 
  -7   6  14      216.69      177.54     29.08 o 
  -6   6  14      260.26      295.43     30.23 o 
  -5   6  14       79.37       55.06     24.09 o 
  -4   6  14       15.27       23.60     23.60 o 
  -3   6  14        3.71       23.76     23.76 o 
  -2   6  14      119.40      121.50     25.89 o 
  -1   6  14      219.75      235.63     29.17 o 
   0   6  14       31.45       23.92     23.92 o 
   1   6  14       93.01      117.49     25.97 o 
   2   6  14      386.75      402.27     36.13 o 
   3   6  14        0.05       24.99     24.99 o 
   4   6  14       33.94       51.61     22.86 o 
   5   6  14       29.49       25.89     25.89 o 
   6   6  14        9.75       26.38     26.38 o 
  -9   7  14      162.69      107.74     28.59 o 
  -8   7  14        3.10       23.92     23.92 o 
  -7   7  14       14.75       24.58     24.58 o 
  -6   7  14       45.79       23.76     23.76 o 
  -5   7  14       12.45       24.17     24.17 o 
  -4   7  14      198.29      203.84     29.08 o 
  -3   7  14       79.03      129.28     24.33 o 
  -2   7  14        1.92       23.60     23.60 o 
  -1   7  14      184.96      179.10     27.86 o 
   0   7  14       99.37       61.04     19.01 o 
   1   7  14      342.81      266.59     34.33 o 
   2   7  14        2.45       24.82     24.82 o 
   3   7  14       51.18       80.37     24.66 o 
   4   7  14        6.20       69.97     22.53 o 
   5   7  14       14.04       26.38     26.38 o 
   6   7  14       26.31       25.97     25.97 o 
  -9   8  14        8.87       23.35     23.35 o 
  -8   8  14       37.81       24.17     24.17 o 
  -7   8  14        0.21       24.09     24.09 o 
  -6   8  14       74.16       24.58     24.58 o 
  -5   8  14      174.95      166.81     27.12 o 
  -4   8  14       21.48       24.00     24.00 o 
  -3   8  14       72.71       86.76     25.07 o 
  -2   8  14       43.00       24.41     24.41 o 
  -1   8  14       30.80       24.50     24.50 o 
   0   8  14        0.29       24.50     24.50 o 
   1   8  14      410.30      360.81     38.51 o 
   2   8  14      192.61      174.02     29.66 o 
   3   8  14        2.32       25.64     25.64 o 
   4   8  14       13.89       26.22     26.22 o 
   5   8  14        5.53       25.89     25.89 o 
  -8   9  14        2.49       23.51     23.51 o 
  -7   9  14        0.19       24.25     24.25 o 
  -6   9  14        9.10       24.00     24.00 o 
  -5   9  14       51.66       54.97     24.09 o 
  -4   9  14       77.00       24.82     24.82 o 
  -3   9  14        9.64       23.76     23.76 o 
  -2   9  14      221.10      225.22     31.05 o 
  -1   9  14       17.95       24.09     24.09 o 
   0   9  14      393.22      421.36     26.87 o 
   1   9  14      106.92      115.19     28.02 o 
   2   9  14      123.49       80.54     29.17 o 
   3   9  14        5.16       25.97     25.97 o 
   4   9  14       31.78       25.73     25.73 o 
  -7  10  14        6.60       23.51     23.51 o 
  -6  10  14      123.99      126.42     26.63 o 
  -5  10  14       83.62       82.91     25.64 o 
  -4  10  14       31.35       24.25     24.25 o 
  -3  10  14       73.29      103.88     24.66 o 
  -2  10  14      117.97       98.07     26.87 o 
  -1  10  14        0.92       24.82     24.82 o 
   0  10  14        3.50       24.91     24.91 o 
   1  10  14      187.79      183.68     31.30 o 
   2  10  14        1.01       25.64     25.64 o 
   3  10  14       32.07       25.40     25.40 o 
  -5  11  14       93.17      104.38     24.74 o 
  -4  11  14       12.57       24.33     24.33 o 
  -3  11  14       37.92       24.66     24.66 o 
  -2  11  14       34.65       24.91     24.91 o 
  -1  11  14        5.03       24.99     24.99 o 
   0  11  14        1.41       25.07     25.07 o 
   1  11  14        5.79       25.07     25.07 o 
 -10   1  15       79.24       63.74     25.32 o 
  -9   1  15        0.02       24.91     24.91 o 
  -8   1  15       45.94       24.82     24.82 o 
  -7   1  15        0.03       24.00     24.00 o 
  -6   1  15        9.98       24.50     24.50 o 
  -5   1  15      427.43      438.07     39.57 o 
  -4   1  15      334.17      286.67     36.05 o 
  -3   1  15      378.05      421.85     37.69 o 
  -2   1  15       52.25       24.17     24.17 o 
  -1   1  15      188.82      202.61     29.58 o 
   0   1  15       65.96       64.40     18.93 o 
   1   1  15       97.08      123.30     27.45 o 
   2   1  15        7.25       25.32     25.32 o 
   3   1  15      482.27      507.87     43.59 o 
   4   1  15      145.04      148.62     30.40 o 
   5   1  15        0.13       27.04     27.04 o 
   6   1  15       66.27       74.06     29.33 o 
 -10   2  15       22.91       23.84     23.84 o 
  -9   2  15      136.18      107.74     28.10 o 
  -8   2  15       24.92       24.58     24.58 o 
  -7   2  15        9.28       23.92     23.92 o 
  -6   2  15       51.00       78.49     24.00 o 
  -5   2  15        8.91       55.30     24.25 o 
  -4   2  15      753.57      723.18     53.42 o 
  -3   2  15      640.40      620.44     48.09 o 
  -2   2  15       24.86       50.30     24.58 o 
  -1   2  15      367.11      388.01     35.56 o 
   0   2  15        5.85       25.32     25.32 o 
   1   2  15      116.90      115.03     28.67 o 
   2   2  15      584.97      600.37     47.44 o 
   3   2  15      336.36      318.62     36.70 o 
   4   2  15       58.79       26.30     26.30 o 
   5   2  15       27.01       26.87     26.87 o 
  -9   3  15        2.01       24.41     24.41 o 
  -8   3  15      152.88      106.92     27.94 o 
  -7   3  15        5.30       24.99     24.99 o 
  -6   3  15      119.18       99.46     27.45 o 
  -5   3  15       90.93       92.91     27.20 o 
  -4   3  15      193.33      222.11     32.03 o 
  -3   3  15       17.77       24.91     24.91 o 
  -2   3  15       57.41       25.07     25.07 o 
  -1   3  15       42.15       25.15     25.15 o 
   0   3  15       53.05       25.15     25.15 o 
   1   3  15      404.64      349.51     36.54 o 
   2   3  15      220.62      195.81     31.30 o 
   3   3  15       48.01       26.30     26.30 o 
   4   3  15        0.46       26.14     26.14 o 
   5   3  15        3.43       26.71     26.71 o 
  -9   4  15        1.24       24.09     24.09 o 
  -8   4  15       54.72       24.09     24.09 o 
  -7   4  15      127.27      146.16     27.20 o 
  -6   4  15        3.62       47.35     23.51 o 
  -5   4  15      255.99      257.99     32.12 o 
  -4   4  15      128.65      113.39     28.27 o 
  -3   4  15       24.32       24.74     24.74 o 
  -2   4  15        2.67       24.91     24.91 o 
  -1   4  15        1.83       24.99     24.99 o 
   0   4  15       50.21       71.52     19.83 o 
   1   4  15      104.48       24.99     24.99 o 
   2   4  15       43.83       83.89     25.97 o 
   3   4  15        0.39       26.14     26.14 o 
   4   4  15       48.25       26.79     26.79 o 
   5   4  15       59.08       26.46     26.46 o 
  -9   5  15       14.63       23.68     23.68 o 
  -8   5  15       23.55       24.50     24.50 o 
  -7   5  15        0.47       24.33     24.33 o 
  -6   5  15       10.08       24.82     24.82 o 
  -5   5  15      173.94      183.68     30.15 o 
  -4   5  15      118.24      138.79     28.92 o 
  -3   5  15      101.92       96.84     26.63 o 
  -2   5  15      127.93      145.18     27.12 o 
  -1   5  15       83.75       93.64     25.23 o 
   0   5  15      331.86      344.59     24.58 o 
   1   5  15       65.94       78.98     26.38 o 
   2   5  15      171.08      177.13     30.56 o 
   3   5  15      199.53      153.94     30.56 o 
   4   5  15       73.26       26.46     26.46 o 
  -8   6  15        6.52       24.00     24.00 o 
  -7   6  15       18.78       77.26     23.43 o 
  -6   6  15       24.59       24.50     24.50 o 
  -5   6  15        0.36       24.91     24.91 o 
  -4   6  15      271.69      240.46     31.79 o 
  -3   6  15       62.16       64.31     25.40 o 
  -2   6  15        0.91       24.33     24.33 o 
  -1   6  15        1.10       24.41     24.41 o 
   0   6  15      208.67      211.46     21.96 o 
   1   6  15      302.31      269.30     35.31 o 
   2   6  15       71.16       63.08     27.45 o 
   3   6  15        6.25       26.38     26.38 o 
   4   6  15       53.20       26.14     26.14 o 
  -8   7  15      232.11       23.51     23.51 o 
  -7   7  15       23.72       24.25     24.25 o 
  -6   7  15        0.17       24.82     24.82 o 
  -5   7  15      129.97      109.46     26.54 o 
  -4   7  15       31.77       24.82     24.82 o 
  -3   7  15        7.45       25.07     25.07 o 
  -2   7  15       14.78       25.23     25.23 o 
  -1   7  15       16.71       25.40     25.40 o 
   0   7  15        3.19       25.40     25.40 o 
   1   7  15       34.63       25.40     25.40 o 
   2   7  15       34.75       77.09     25.56 o 
   3   7  15        0.83       25.97     25.97 o 
  -7   8  15        0.16       23.68     23.68 o 
  -6   8  15       88.29       88.65     25.48 o 
  -5   8  15       22.56       24.74     24.74 o 
  -4   8  15        1.99       24.33     24.33 o 
  -3   8  15        0.81       24.58     24.58 o 
  -2   8  15       38.67       24.82     24.82 o 
  -1   8  15        0.03       24.91     24.91 o 
   0   8  15       22.41       25.81     25.81 o 
   1   8  15       52.65       25.81     25.81 o 
   2   8  15       89.70      126.33     27.12 o 
  -5   9  15      106.50       63.49     27.36 o 
  -4   9  15       15.43       24.58     24.58 o 
  -3   9  15       17.80       24.82     24.82 o 
  -2   9  15       11.66       25.07     25.07 o 
  -1   9  15       46.18       25.23     25.23 o 
   0   9  15       24.05       25.23     25.23 o 
   1   9  15       40.37       25.23     25.23 o 
  -8   0  16      165.06      143.87     29.41 o 
  -7   0  16       12.96       25.23     25.23 o 
  -6   0  16       49.51       24.91     24.91 o 
  -5   0  16      251.00      220.63     32.61 o 
  -4   0  16      216.64      275.44     32.85 o 
  -3   0  16       11.06       25.89     25.89 o 
  -2   0  16       21.84       26.05     26.05 o 
  -1   0  16        3.36       26.14     26.14 o 
   0   0  16       17.42       26.22     26.22 o 
   1   0  16      981.69      968.15     65.46 o 
   2   0  16      341.40      281.91     37.93 o 
   3   0  16       79.59       26.79     26.79 o 
  -8   1  16        5.90       24.41     24.41 o 
  -7   1  16        5.75       25.07     25.07 o 
  -6   1  16        0.99       24.82     24.82 o 
  -5   1  16       68.02       80.78     26.95 o 
  -4   1  16       93.08       25.56     25.56 o 
  -3   1  16       92.97      117.65     26.79 o 
  -2   1  16        6.13       25.97     25.97 o 
  -1   1  16        0.21       26.05     26.05 o 
   0   1  16      267.61      273.39     24.41 o 
   1   1  16       68.95       64.56     28.02 o 
   2   1  16       33.96       26.87     26.87 o 
   3   1  16       45.62       26.71     26.71 o 
  -8   2  16        7.68       24.17     24.17 o 
  -7   2  16        0.20       24.91     24.91 o 
  -6   2  16      212.75      181.72     31.95 o 
  -5   2  16      124.03      107.00     29.66 o 
  -4   2  16      108.02       75.70     29.66 o 
  -3   2  16       51.67       25.64     25.64 o 
  -2   2  16        0.51       25.81     25.81 o 
  -1   2  16       20.12       25.89     25.89 o 
   0   2  16        8.40       25.97     25.97 o 
   1   2  16       28.25       25.89     25.89 o 
   2   2  16       50.94       26.71     26.71 o 
   3   2  16      199.75      193.19     33.51 o 
  -7   3  16      132.62      139.03     28.02 o 
  -6   3  16       39.26       25.15     25.15 o 
  -5   3  16      237.99      251.52     33.18 o 
  -4   3  16      160.75      161.07     29.25 o 
  -3   3  16        0.08       25.40     25.40 o 
  -2   3  16        0.90       25.56     25.56 o 
  -1   3  16        0.40       25.73     25.73 o 
   0   3  16      145.02      169.43     20.73 o 
   1   3  16        3.50       26.54     26.54 o 
   2   3  16      476.16      480.26     44.16 o 
   3   3  16      113.57      121.91     29.58 o 
  -7   4  16       43.51       75.21     24.99 o 
  -6   4  16       35.17       49.57     24.58 o 
  -5   4  16       84.23       99.95     27.20 o 
  -4   4  16      260.05      215.55     33.43 o 
  -3   4  16       82.88      114.95     25.89 o 
  -2   4  16        0.08       25.32     25.32 o 
  -1   4  16      107.90      149.76     27.12 o 
   0   4  16       37.64       49.32     19.17 o 
   1   4  16      179.55      185.98     32.44 o 
   2   4  16      106.67       61.61     29.49 o 
  -6   5  16        0.02       24.50     24.50 o 
  -5   5  16        4.05       24.99     24.99 o 
  -4   5  16       59.85       25.40     25.40 o 
  -3   5  16       65.34      104.62     26.54 o 
  -2   5  16       25.80       25.89     25.89 o 
  -1   5  16        0.33       25.97     25.97 o 
   0   5  16        5.56       26.05     26.05 o 
   1   5  16        1.20       25.97     25.97 o 
   2   5  16        0.19       25.89     25.89 o 
  -5   6  16        2.95       24.58     24.58 o 
  -4   6  16        8.96       24.91     24.91 o 
  -3   6  16        3.03       25.23     25.23 o 
  -2   6  16       12.19       25.48     25.48 o 
  -1   6  16       56.87       25.56     25.56 o 
   0   6  16       96.61       70.70     19.74 o 
   1   6  16      133.97       82.83     29.58 o 
  -3   7  16      105.48       87.83     27.20 o 
  -2   7  16      141.95       99.38     29.17 o 
  -1   7  16        0.49       25.15     25.15 o 
                                                 
